# Supplementary material for: Multiplexed measurement of variant abundance and activity reveals VKOR topology, active site and human variant impact
Source: eLife. 2020 Sep 1;9:e58026. doi: 10.7554/eLife.58026 (PMC7462613; doi:10.7554/eLife.58026)
Supplement: Figure 1—figure supplement 2—source data 1. [file elife-58026-fig1-figsupp2-data1.csv]

3rd floor 2020-06-12 10h59m42s
Channel	Lane No.	Adj. Total Band Vol. (Int)	Total Band Vol. (Int)	Adj. Total Lane Vol. (Int)	Total Lane Vol. (Int)	Bkgd. Vol. (Int)	Norm. Factor
Alexa 488	1	N/A	N/A	800013672	2807021628	2007007956	N/A
Alexa 488	2	N/A	N/A	101059326	3350549934	3249490608	N/A
Alexa 488	3	70540308	189661662	191521584	3360577086	3169055502	N/A
Alexa 488	4	134493210	298211868	222243750	3476599380	3254355630	N/A
Alexa 488	5	61803648	174439494	159265278	3406618944	3247353666	N/A
Alexa 488	6	71157528	201640266	183881502	3367645308	3183763806	N/A
Alexa 488	7	79426494	229998042	190865322	3341429820	3150564498	N/A
Alexa 488	8	194165748	400177908	349979130	3429115722	3079136592	N/A
Alexa 488	9	149004684	351304614	311042106	3328289514	3017247408	N/A
Alexa 488	10	168052158	350803872	258007356	2925425646	2667418290	N/A
Alexa 488	11	163833840	337898142	290380626	2678817258	2388436632	N/A
Alexa 488	12	243302292	413372646	425313828	2799643176	2374329348	N/A
Alexa 647	1	850464522	2181463164	906294906	3404929446	2498634540	N/A
Alexa 647	2	81321894	189643680	128668014	2433597858	2304929844	N/A
Alexa 647	3	70397586	184696200	130572486	2370860442	2240287956	N/A
Alexa 647	4	77638500	189101628	142260948	2377657638	2235396690	N/A
Alexa 647	5	53999298	156640878	116717274	2275858458	2159141184	N/A
Alexa 647	6	36868932	129101526	132647706	2200455396	2067807690	N/A
Alexa 647	7	33947262	125450532	149702742	2156495886	2006793144	N/A
Alexa 647	8	59032314	154756008	152555076	2070747504	1918192428	N/A
Alexa 647	9	78686478	184757112	161830386	2013535422	1851705036	N/A
Alexa 647	10	51399846	142146414	92587860	1783247886	1690660026	N/A
Alexa 647	11	44915310	129963366	87890022	1644955128	1557065106	N/A
Alexa 647	12	76714938	227025342	130172508	1635956028	1505783520	N/A
