# Supplementary material for: Multiplexed measurement of variant abundance and activity reveals VKOR topology, active site and human variant impact
Source: eLife. 2020 Sep 1;9:e58026. doi: 10.7554/eLife.58026 (PMC7462613; doi:10.7554/eLife.58026)
Supplement: Supplementary file 4. [file elife-58026-supp4.zip]

Archive with 1 entries (1 files):
- itasser_vkor_model1.pdb
