# Supplementary material for: Multiplexed measurement of variant abundance and activity reveals VKOR topology, active site and human variant impact
Source: eLife. 2020 Sep 1;9:e58026. doi: 10.7554/eLife.58026 (PMC7462613; doi:10.7554/eLife.58026)
Supplement: Supplementary file 4. [file elife-58026-supp4.zip › itasser_vkor_model1.pdb]

ATOM      1  N   MET A   1      40.582  60.785  45.112  1.00 10.60              
ATOM      2  CA  MET A   1      41.737  60.457  45.957  1.00 10.60              
ATOM      3  HA  MET A   1      42.589  60.263  45.305  1.00 10.60              
ATOM      4  CB  MET A   1      42.077  61.660  46.856  1.00 10.60              
ATOM      5  HB1 MET A   1      42.919  61.401  47.500  1.00 10.60              
ATOM      6  HB2 MET A   1      41.219  61.896  47.488  1.00 10.60              
ATOM      7  CG  MET A   1      42.464  62.901  46.042  1.00 10.60              
ATOM      8  HG1 MET A   1      41.621  63.191  45.414  1.00 10.60              
ATOM      9  HG2 MET A   1      43.300  62.642  45.392  1.00 10.60              
ATOM     10  SD  MET A   1      42.941  64.332  47.048  1.00 10.60              
ATOM     11  CE  MET A   1      43.338  65.506  45.726  1.00 10.60              
ATOM     12  HE1 MET A   1      43.659  66.451  46.164  1.00 10.60              
ATOM     13  HE2 MET A   1      44.141  65.105  45.108  1.00 10.60              
ATOM     14  HE3 MET A   1      42.454  65.676  45.109  1.00 10.60              
ATOM     15  C   MET A   1      41.522  59.191  46.791  1.00 10.60              
ATOM     16  O   MET A   1      42.358  58.823  47.615  1.00 10.60              
ATOM     17  N   GLY A   2      40.355  58.564  46.623  1.00  8.64              
ATOM     18  H   GLY A   2      39.768  58.921  45.884  1.00  8.64              
ATOM     19  CA  GLY A   2      39.743  57.813  47.711  1.00  8.64              
ATOM     20  HA1 GLY A   2      40.397  56.992  48.006  1.00  8.64              
ATOM     21  HA2 GLY A   2      38.781  57.415  47.388  1.00  8.64              
ATOM     22  C   GLY A   2      39.528  58.732  48.915  1.00  8.64              
ATOM     23  O   GLY A   2      39.950  58.419  50.022  1.00  8.64              
ATOM     24  N   SER A   3      38.883  59.883  48.697  1.00  6.63              
ATOM     25  H   SER A   3      38.586  60.105  47.758  1.00  6.63              
ATOM     26  CA  SER A   3      38.444  60.801  49.762  1.00  6.63              
ATOM     27  HA  SER A   3      39.332  61.211  50.246  1.00  6.63              
ATOM     28  CB  SER A   3      37.656  61.967  49.158  1.00  6.63              
ATOM     29  HB1 SER A   3      38.346  62.619  48.621  1.00  6.63              
ATOM     30  HB2 SER A   3      37.180  62.540  49.956  1.00  6.63              
ATOM     31  OG  SER A   3      36.675  61.492  48.249  1.00  6.63              
ATOM     32  HG  SER A   3      36.151  62.241  47.946  1.00  6.63              
ATOM     33  C   SER A   3      37.630  60.107  50.863  1.00  6.63              
ATOM     34  O   SER A   3      37.688  60.493  52.027  1.00  6.63              
ATOM     35  N   THR A   4      36.982  58.998  50.503  1.00  5.11              
ATOM     36  H   THR A   4      36.918  58.820  49.514  1.00  5.11              
ATOM     37  CA  THR A   4      36.413  58.004  51.415  1.00  5.11              
ATOM     38  HA  THR A   4      36.653  58.292  52.438  1.00  5.11              
ATOM     39  CB  THR A   4      34.874  57.953  51.306  1.00  5.11              
ATOM     40  HB  THR A   4      34.587  57.500  50.357  1.00  5.11              
ATOM     41  CG2 THR A   4      34.214  57.196  52.461  1.00  5.11              
ATOM     42 1HG2 THR A   4      33.131  57.206  52.336  1.00  5.11              
ATOM     43 2HG2 THR A   4      34.547  56.158  52.472  1.00  5.11              
ATOM     44 3HG2 THR A   4      34.473  57.665  53.410  1.00  5.11              
ATOM     45  OG1 THR A   4      34.333  59.252  51.367  1.00  5.11              
ATOM     46  HG1 THR A   4      33.386  59.185  51.238  1.00  5.11              
ATOM     47  C   THR A   4      37.066  56.647  51.171  1.00  5.11              
ATOM     48  O   THR A   4      36.416  55.681  50.772  1.00  5.11              
ATOM     49  N   TRP A   5      38.388  56.575  51.356  1.00  2.90              
ATOM     50  H   TRP A   5      38.909  57.429  51.525  1.00  2.90              
ATOM     51  CA  TRP A   5      39.117  55.312  51.368  1.00  2.90              
ATOM     52  HA  TRP A   5      39.026  54.858  50.381  1.00  2.90              
ATOM     53  CB  TRP A   5      40.612  55.535  51.665  1.00  2.90              
ATOM     54  HB1 TRP A   5      41.016  56.219  50.919  1.00  2.90              
ATOM     55  HB2 TRP A   5      41.120  54.586  51.513  1.00  2.90              
ATOM     56  CG  TRP A   5      41.005  56.036  53.031  1.00  2.90              
ATOM     57  CD1 TRP A   5      40.861  55.360  54.196  1.00  2.90              
ATOM     58  HD1 TRP A   5      40.405  54.384  54.300  1.00  2.90              
ATOM     59  NE1 TRP A   5      41.373  56.100  55.239  1.00  2.90              
ATOM     60  HE1 TRP A   5      41.377  55.777  56.193  1.00  2.90              
ATOM     61  CE2 TRP A   5      41.919  57.285  54.802  1.00  2.90              
ATOM     62  CZ2 TRP A   5      42.592  58.325  55.464  1.00  2.90              
ATOM     63  HZ2 TRP A   5      42.762  58.278  56.529  1.00  2.90              
ATOM     64  CH2 TRP A   5      43.064  59.413  54.711  1.00  2.90              
ATOM     65  HH2 TRP A   5      43.604  60.218  55.190  1.00  2.90              
ATOM     66  CZ3 TRP A   5      42.836  59.453  53.323  1.00  2.90              
ATOM     67  HZ3 TRP A   5      43.194  60.293  52.745  1.00  2.90              
ATOM     68  CE3 TRP A   5      42.154  58.406  52.673  1.00  2.90              
ATOM     69  HE3 TRP A   5      41.993  58.458  51.604  1.00  2.90              
ATOM     70  CD2 TRP A   5      41.685  57.284  53.391  1.00  2.90              
ATOM     71  C   TRP A   5      38.473  54.371  52.398  1.00  2.90              
ATOM     72  O   TRP A   5      38.000  54.814  53.446  1.00  2.90              
ATOM     73  N   GLY A   6      38.453  53.067  52.129  1.00  2.49              
ATOM     74  H   GLY A   6      38.773  52.752  51.227  1.00  2.49              
ATOM     75  CA  GLY A   6      37.822  52.116  53.043  1.00  2.49              
ATOM     76  HA1 GLY A   6      37.599  51.195  52.505  1.00  2.49              
ATOM     77  HA2 GLY A   6      36.872  52.523  53.394  1.00  2.49              
ATOM     78  C   GLY A   6      38.677  51.792  54.267  1.00  2.49              
ATOM     79  O   GLY A   6      38.735  52.568  55.225  1.00  2.49              
ATOM     80  N   SER A   7      39.407  50.677  54.175  1.00  2.43              
ATOM     81  H   SER A   7      39.269  50.084  53.373  1.00  2.43              
ATOM     82  CA  SER A   7      40.368  50.225  55.191  1.00  2.43              
ATOM     83  HA  SER A   7      40.545  51.048  55.884  1.00  2.43              
ATOM     84  CB  SER A   7      39.767  49.084  56.023  1.00  2.43              
ATOM     85  HB1 SER A   7      40.498  48.731  56.752  1.00  2.43              
ATOM     86  HB2 SER A   7      39.485  48.257  55.369  1.00  2.43              
ATOM     87  OG  SER A   7      38.634  49.560  56.719  1.00  2.43              
ATOM     88  HG  SER A   7      38.188  48.812  57.130  1.00  2.43              
ATOM     89  C   SER A   7      41.769  49.849  54.638  1.00  2.43              
ATOM     90  O   SER A   7      42.312  48.807  55.013  1.00  2.43              
ATOM     91  N   PRO A   8      42.378  50.613  53.703  1.00  1.92              
ATOM     92  CD  PRO A   8      41.936  51.887  53.139  1.00  1.92              
ATOM     93  HD1 PRO A   8      41.821  52.643  53.916  1.00  1.92              
ATOM     94  HD2 PRO A   8      41.004  51.752  52.593  1.00  1.92              
ATOM     95  CG  PRO A   8      43.003  52.310  52.131  1.00  1.92              
ATOM     96  HG1 PRO A   8      43.759  52.919  52.628  1.00  1.92              
ATOM     97  HG2 PRO A   8      42.577  52.845  51.283  1.00  1.92              
ATOM     98  CB  PRO A   8      43.588  50.966  51.700  1.00  1.92              
ATOM     99  HB1 PRO A   8      44.582  51.053  51.267  1.00  1.92              
ATOM    100  HB2 PRO A   8      42.913  50.488  50.989  1.00  1.92              
ATOM    101  CA  PRO A   8      43.590  50.179  53.011  1.00  1.92              
ATOM    102  HA  PRO A   8      43.515  49.119  52.768  1.00  1.92              
ATOM    103  C   PRO A   8      44.902  50.401  53.810  1.00  1.92              
ATOM    104  O   PRO A   8      45.632  51.398  53.670  1.00  1.92              
ATOM    105  N   GLY A   9      45.286  49.390  54.591  1.00  1.68              
ATOM    106  H   GLY A   9      44.637  48.627  54.749  1.00  1.68              
ATOM    107  CA  GLY A   9      46.636  49.300  55.164  1.00  1.68              
ATOM    108  HA1 GLY A   9      46.770  48.306  55.588  1.00  1.68              
ATOM    109  HA2 GLY A   9      46.735  50.033  55.965  1.00  1.68              
ATOM    110  C   GLY A   9      47.779  49.538  54.151  1.00  1.68              
ATOM    111  O   GLY A   9      48.825  50.098  54.481  1.00  1.68              
ATOM    112  N   TRP A  10      47.538  49.217  52.878  1.00  1.39              
ATOM    113  H   TRP A  10      46.698  48.701  52.675  1.00  1.39              
ATOM    114  CA  TRP A  10      48.398  49.575  51.751  1.00  1.39              
ATOM    115  HA  TRP A  10      49.372  49.106  51.903  1.00  1.39              
ATOM    116  CB  TRP A  10      47.797  48.989  50.467  1.00  1.39              
ATOM    117  HB1 TRP A  10      48.293  49.447  49.609  1.00  1.39              
ATOM    118  HB2 TRP A  10      46.738  49.242  50.402  1.00  1.39              
ATOM    119  CG  TRP A  10      47.974  47.510  50.337  1.00  1.39              
ATOM    120  CD1 TRP A  10      47.060  46.555  50.631  1.00  1.39              
ATOM    121  HD1 TRP A  10      46.054  46.739  50.985  1.00  1.39              
ATOM    122  NE1 TRP A  10      47.614  45.307  50.419  1.00  1.39              
ATOM    123  HE1 TRP A  10      47.126  44.437  50.583  1.00  1.39              
ATOM    124  CE2 TRP A  10      48.910  45.397  49.958  1.00  1.39              
ATOM    125  CZ2 TRP A  10      49.868  44.438  49.598  1.00  1.39              
ATOM    126  HZ2 TRP A  10      49.645  43.385  49.676  1.00  1.39              
ATOM    127  CH2 TRP A  10      51.122  44.868  49.132  1.00  1.39              
ATOM    128  HH2 TRP A  10      51.874  44.143  48.851  1.00  1.39              
ATOM    129  CZ3 TRP A  10      51.400  46.243  49.030  1.00  1.39              
ATOM    130  HZ3 TRP A  10      52.368  46.569  48.672  1.00  1.39              
ATOM    131  CE3 TRP A  10      50.434  47.197  49.405  1.00  1.39              
ATOM    132  HE3 TRP A  10      50.662  48.250  49.328  1.00  1.39              
ATOM    133  CD2 TRP A  10      49.165  46.797  49.881  1.00  1.39              
ATOM    134  C   TRP A  10      48.666  51.072  51.565  1.00  1.39              
ATOM    135  O   TRP A  10      49.770  51.431  51.173  1.00  1.39              
ATOM    136  N   VAL A  11      47.728  51.966  51.895  1.00  1.29              
ATOM    137  H   VAL A  11      46.851  51.645  52.291  1.00  1.29              
ATOM    138  CA  VAL A  11      48.008  53.414  51.925  1.00  1.29              
ATOM    139  HA  VAL A  11      48.497  53.680  50.987  1.00  1.29              
ATOM    140  CB  VAL A  11      46.713  54.250  52.002  1.00  1.29              
ATOM    141  HB  VAL A  11      46.166  53.991  52.909  1.00  1.29              
ATOM    142  CG1 VAL A  11      46.975  55.760  51.993  1.00  1.29              
ATOM    143 1HG1 VAL A  11      46.031  56.306  51.997  1.00  1.29              
ATOM    144 2HG1 VAL A  11      47.536  56.047  52.879  1.00  1.29              
ATOM    145 3HG1 VAL A  11      47.548  56.041  51.109  1.00  1.29              
ATOM    146  CG2 VAL A  11      45.823  53.983  50.778  1.00  1.29              
ATOM    147 1HG2 VAL A  11      44.887  54.535  50.877  1.00  1.29              
ATOM    148 2HG2 VAL A  11      46.329  54.306  49.868  1.00  1.29              
ATOM    149 3HG2 VAL A  11      45.597  52.927  50.690  1.00  1.29              
ATOM    150  C   VAL A  11      49.005  53.757  53.029  1.00  1.29              
ATOM    151  O   VAL A  11      49.906  54.586  52.818  1.00  1.29              
ATOM    152  N   ARG A  12      48.930  53.035  54.163  1.00  1.17              
ATOM    153  H   ARG A  12      48.225  52.312  54.247  1.00  1.17              
ATOM    154  CA  ARG A  12      50.034  53.118  55.144  1.00  1.17              
ATOM    155  HA  ARG A  12      50.173  54.180  55.360  1.00  1.17              
ATOM    156  CB  ARG A  12      49.671  52.425  56.461  1.00  1.17              
ATOM    157  HB1 ARG A  12      49.783  51.346  56.366  1.00  1.17              
ATOM    158  HB2 ARG A  12      48.641  52.662  56.734  1.00  1.17              
ATOM    159  CG  ARG A  12      50.609  52.931  57.556  1.00  1.17              
ATOM    160  HG1 ARG A  12      50.466  54.002  57.696  1.00  1.17              
ATOM    161  HG2 ARG A  12      51.642  52.737  57.265  1.00  1.17              
ATOM    162  CD  ARG A  12      50.339  52.224  58.874  1.00  1.17              
ATOM    163  HD1 ARG A  12      50.202  51.157  58.682  1.00  1.17              
ATOM    164  HD2 ARG A  12      49.424  52.610  59.326  1.00  1.17              
ATOM    165  NE  ARG A  12      51.483  52.382  59.775  1.00  1.17              
ATOM    166  HE  ARG A  12      52.240  51.727  59.646  1.00  1.17              
ATOM    167  CZ  ARG A  12      51.606  53.248  60.757  1.00  1.17              
ATOM    168  NH1 ARG A  12      52.482  53.015  61.681  1.00  1.17              
ATOM    169 1HH1 ARG A  12      53.093  52.228  61.590  1.00  1.17              
ATOM    170 2HH1 ARG A  12      52.776  53.797  62.244  1.00  1.17              
ATOM    171  NH2 ARG A  12      50.870  54.310  60.910  1.00  1.17              
ATOM    172 1HH2 ARG A  12      50.217  54.616  60.209  1.00  1.17              
ATOM    173 2HH2 ARG A  12      50.928  54.822  61.774  1.00  1.17              
ATOM    174  C   ARG A  12      51.373  52.662  54.571  1.00  1.17              
ATOM    175  O   ARG A  12      52.345  53.377  54.765  1.00  1.17              
ATOM    176  N   LEU A  13      51.449  51.552  53.842  1.00  1.28              
ATOM    177  H   LEU A  13      50.614  50.992  53.736  1.00  1.28              
ATOM    178  CA  LEU A  13      52.712  51.099  53.218  1.00  1.28              
ATOM    179  HA  LEU A  13      53.462  50.980  54.002  1.00  1.28              
ATOM    180  CB  LEU A  13      52.415  49.700  52.623  1.00  1.28              
ATOM    181  HB1 LEU A  13      51.674  49.793  51.829  1.00  1.28              
ATOM    182  HB2 LEU A  13      51.955  49.115  53.422  1.00  1.28              
ATOM    183  CG  LEU A  13      53.604  48.879  52.080  1.00  1.28              
ATOM    184  HG  LEU A  13      54.458  49.001  52.739  1.00  1.28              
ATOM    185  CD1 LEU A  13      53.233  47.395  52.075  1.00  1.28              
ATOM    186 1HD1 LEU A  13      54.063  46.805  51.687  1.00  1.28              
ATOM    187 2HD1 LEU A  13      53.031  47.060  53.092  1.00  1.28              
ATOM    188 3HD1 LEU A  13      52.350  47.226  51.461  1.00  1.28              
ATOM    189  CD2 LEU A  13      53.996  49.262  50.648  1.00  1.28              
ATOM    190 1HD2 LEU A  13      54.794  48.605  50.304  1.00  1.28              
ATOM    191 2HD2 LEU A  13      53.139  49.162  49.982  1.00  1.28              
ATOM    192 3HD2 LEU A  13      54.370  50.282  50.613  1.00  1.28              
ATOM    193  C   LEU A  13      53.276  52.096  52.190  1.00  1.28              
ATOM    194  O   LEU A  13      54.472  52.365  52.195  1.00  1.28              
ATOM    195  N   ALA A  14      52.442  52.702  51.347  1.00  1.42              
ATOM    196  H   ALA A  14      51.468  52.419  51.343  1.00  1.42              
ATOM    197  CA  ALA A  14      52.882  53.714  50.386  1.00  1.42              
ATOM    198  HA  ALA A  14      53.670  53.288  49.763  1.00  1.42              
ATOM    199  CB  ALA A  14      51.690  54.067  49.486  1.00  1.42              
ATOM    200  HB1 ALA A  14      51.999  54.801  48.741  1.00  1.42              
ATOM    201  HB2 ALA A  14      51.337  53.171  48.973  1.00  1.42              
ATOM    202  HB3 ALA A  14      50.875  54.483  50.082  1.00  1.42              
ATOM    203  C   ALA A  14      53.459  54.968  51.072  1.00  1.42              
ATOM    204  O   ALA A  14      54.564  55.424  50.728  1.00  1.42              
ATOM    205  N   LEU A  15      52.769  55.497  52.097  1.00  1.17              
ATOM    206  H   LEU A  15      51.868  55.112  52.368  1.00  1.17              
ATOM    207  CA  LEU A  15      53.352  56.613  52.845  1.00  1.17              
ATOM    208  HA  LEU A  15      53.761  57.305  52.112  1.00  1.17              
ATOM    209  CB  LEU A  15      52.311  57.396  53.657  1.00  1.17              
ATOM    210  HB1 LEU A  15      52.852  58.030  54.360  1.00  1.17              
ATOM    211  HB2 LEU A  15      51.700  56.702  54.235  1.00  1.17              
ATOM    212  CG  LEU A  15      51.388  58.303  52.813  1.00  1.17              
ATOM    213  HG  LEU A  15      50.619  57.687  52.347  1.00  1.17              
ATOM    214  CD1 LEU A  15      50.720  59.305  53.752  1.00  1.17              
ATOM    215 1HD1 LEU A  15      49.944  59.852  53.215  1.00  1.17              
ATOM    216 2HD1 LEU A  15      50.261  58.781  54.589  1.00  1.17              
ATOM    217 3HD1 LEU A  15      51.463  60.008  54.129  1.00  1.17              
ATOM    218  CD2 LEU A  15      52.084  59.128  51.719  1.00  1.17              
ATOM    219 1HD2 LEU A  15      51.382  59.851  51.303  1.00  1.17              
ATOM    220 2HD2 LEU A  15      52.942  59.659  52.133  1.00  1.17              
ATOM    221 3HD2 LEU A  15      52.409  58.478  50.906  1.00  1.17              
ATOM    222  C   LEU A  15      54.590  56.235  53.662  1.00  1.17              
ATOM    223  O   LEU A  15      55.494  57.057  53.797  1.00  1.17              
ATOM    224  N   CYS A  16      54.704  54.990  54.114  1.00  1.20              
ATOM    225  H   CYS A  16      53.924  54.351  54.008  1.00  1.20              
ATOM    226  CA  CYS A  16      55.937  54.503  54.715  1.00  1.20              
ATOM    227  HA  CYS A  16      56.251  55.226  55.469  1.00  1.20              
ATOM    228  CB  CYS A  16      55.708  53.181  55.452  1.00  1.20              
ATOM    229  HB1 CYS A  16      56.663  52.841  55.851  1.00  1.20              
ATOM    230  HB2 CYS A  16      55.312  52.430  54.769  1.00  1.20              
ATOM    231  SG  CYS A  16      54.581  53.428  56.852  1.00  1.20              
ATOM    232  HG  CYS A  16      53.513  53.729  56.098  1.00  1.20              
ATOM    233  C   CYS A  16      57.091  54.407  53.722  1.00  1.20              
ATOM    234  O   CYS A  16      58.226  54.622  54.126  1.00  1.20              
ATOM    235  N   LEU A  17      56.831  54.157  52.436  1.00  1.24              
ATOM    236  H   LEU A  17      55.884  53.906  52.174  1.00  1.24              
ATOM    237  CA  LEU A  17      57.857  54.099  51.400  1.00  1.24              
ATOM    238  HA  LEU A  17      58.712  53.572  51.822  1.00  1.24              
ATOM    239  CB  LEU A  17      57.295  53.276  50.225  1.00  1.24              
ATOM    240  HB1 LEU A  17      56.547  53.872  49.701  1.00  1.24              
ATOM    241  HB2 LEU A  17      56.793  52.394  50.626  1.00  1.24              
ATOM    242  CG  LEU A  17      58.349  52.797  49.212  1.00  1.24              
ATOM    243  HG  LEU A  17      58.845  53.658  48.765  1.00  1.24              
ATOM    244  CD1 LEU A  17      59.400  51.887  49.856  1.00  1.24              
ATOM    245 1HD1 LEU A  17      60.042  51.464  49.084  1.00  1.24              
ATOM    246 2HD1 LEU A  17      60.033  52.460  50.532  1.00  1.24              
ATOM    247 3HD1 LEU A  17      58.913  51.079  50.402  1.00  1.24              
ATOM    248  CD2 LEU A  17      57.659  51.999  48.102  1.00  1.24              
ATOM    249 1HD2 LEU A  17      58.392  51.688  47.359  1.00  1.24              
ATOM    250 2HD2 LEU A  17      57.176  51.115  48.522  1.00  1.24              
ATOM    251 3HD2 LEU A  17      56.910  52.621  47.610  1.00  1.24              
ATOM    252  C   LEU A  17      58.342  55.489  50.982  1.00  1.24              
ATOM    253  O   LEU A  17      59.540  55.686  50.810  1.00  1.24              
ATOM    254  N   THR A  18      57.445  56.478  50.903  1.00  1.25              
ATOM    255  H   THR A  18      56.467  56.248  51.035  1.00  1.25              
ATOM    256  CA  THR A  18      57.856  57.888  50.685  1.00  1.25              
ATOM    257  HA  THR A  18      58.522  57.925  49.822  1.00  1.25              
ATOM    258  CB  THR A  18      56.637  58.771  50.378  1.00  1.25              
ATOM    259  HB  THR A  18      56.044  58.906  51.284  1.00  1.25              
ATOM    260  CG2 THR A  18      57.037  60.137  49.821  1.00  1.25              
ATOM    261 1HG2 THR A  18      56.139  60.721  49.619  1.00  1.25              
ATOM    262 2HG2 THR A  18      57.652  60.678  50.538  1.00  1.25              
ATOM    263 3HG2 THR A  18      57.597  60.010  48.894  1.00  1.25              
ATOM    264  OG1 THR A  18      55.831  58.175  49.389  1.00  1.25              
ATOM    265  HG1 THR A  18      55.483  57.342  49.725  1.00  1.25              
ATOM    266  C   THR A  18      58.615  58.465  51.885  1.00  1.25              
ATOM    267  O   THR A  18      59.621  59.165  51.726  1.00  1.25              
ATOM    268  N   GLY A  19      58.169  58.110  53.095  1.00  1.22              
ATOM    269  H   GLY A  19      57.321  57.554  53.155  1.00  1.22              
ATOM    270  CA  GLY A  19      58.830  58.444  54.347  1.00  1.22              
ATOM    271  HA1 GLY A  19      58.253  58.014  55.160  1.00  1.22              
ATOM    272  HA2 GLY A  19      58.871  59.525  54.472  1.00  1.22              
ATOM    273  C   GLY A  19      60.244  57.885  54.419  1.00  1.22              
ATOM    274  O   GLY A  19      61.199  58.617  54.678  1.00  1.22              
ATOM    275  N   LEU A  20      60.383  56.600  54.097  1.00  1.30              
ATOM    276  H   LEU A  20      59.538  56.060  53.938  1.00  1.30              
ATOM    277  CA  LEU A  20      61.643  55.876  54.048  1.00  1.30              
ATOM    278  HA  LEU A  20      62.123  56.002  55.016  1.00  1.30              
ATOM    279  CB  LEU A  20      61.347  54.381  53.856  1.00  1.30              
ATOM    280  HB1 LEU A  20      60.873  54.232  52.885  1.00  1.30              
ATOM    281  HB2 LEU A  20      60.651  54.060  54.631  1.00  1.30              
ATOM    282  CG  LEU A  20      62.591  53.486  53.947  1.00  1.30              
ATOM    283  HG  LEU A  20      63.268  53.718  53.126  1.00  1.30              
ATOM    284  CD1 LEU A  20      63.333  53.663  55.275  1.00  1.30              
ATOM    285 1HD1 LEU A  20      64.099  52.895  55.372  1.00  1.30              
ATOM    286 2HD1 LEU A  20      63.832  54.631  55.302  1.00  1.30              
ATOM    287 3HD1 LEU A  20      62.633  53.596  56.106  1.00  1.30              
ATOM    288  CD2 LEU A  20      62.153  52.029  53.805  1.00  1.30              
ATOM    289 1HD2 LEU A  20      63.030  51.383  53.808  1.00  1.30              
ATOM    290 2HD2 LEU A  20      61.509  51.747  54.637  1.00  1.30              
ATOM    291 3HD2 LEU A  20      61.617  51.890  52.865  1.00  1.30              
ATOM    292  C   LEU A  20      62.607  56.417  52.990  1.00  1.30              
ATOM    293  O   LEU A  20      63.783  56.579  53.283  1.00  1.30              
ATOM    294  N   VAL A  21      62.145  56.759  51.789  1.00  1.39              
ATOM    295  H   VAL A  21      61.175  56.565  51.556  1.00  1.39              
ATOM    296  CA  VAL A  21      63.032  57.325  50.760  1.00  1.39              
ATOM    297  HA  VAL A  21      63.928  56.707  50.697  1.00  1.39              
ATOM    298  CB  VAL A  21      62.350  57.289  49.374  1.00  1.39              
ATOM    299  HB  VAL A  21      61.349  57.716  49.459  1.00  1.39              
ATOM    300  CG1 VAL A  21      63.114  58.066  48.290  1.00  1.39              
ATOM    301 1HG1 VAL A  21      62.636  57.920  47.322  1.00  1.39              
ATOM    302 2HG1 VAL A  21      63.103  59.134  48.511  1.00  1.39              
ATOM    303 3HG1 VAL A  21      64.148  57.721  48.236  1.00  1.39              
ATOM    304  CG2 VAL A  21      62.232  55.841  48.875  1.00  1.39              
ATOM    305 1HG2 VAL A  21      61.666  55.817  47.943  1.00  1.39              
ATOM    306 2HG2 VAL A  21      63.224  55.421  48.705  1.00  1.39              
ATOM    307 3HG2 VAL A  21      61.714  55.224  49.606  1.00  1.39              
ATOM    308  C   VAL A  21      63.509  58.731  51.095  1.00  1.39              
ATOM    309  O   VAL A  21      64.701  59.010  50.952  1.00  1.39              
ATOM    310  N   LEU A  22      62.618  59.609  51.575  1.00  1.31              
ATOM    311  H   LEU A  22      61.641  59.340  51.659  1.00  1.31              
ATOM    312  CA  LEU A  22      63.027  60.972  51.914  1.00  1.31              
ATOM    313  HA  LEU A  22      63.603  61.341  51.066  1.00  1.31              
ATOM    314  CB  LEU A  22      61.784  61.863  52.068  1.00  1.31              
ATOM    315  HB1 LEU A  22      61.224  61.546  52.949  1.00  1.31              
ATOM    316  HB2 LEU A  22      61.147  61.720  51.193  1.00  1.31              
ATOM    317  CG  LEU A  22      62.114  63.363  52.189  1.00  1.31              
ATOM    318  HG  LEU A  22      62.654  63.530  53.120  1.00  1.31              
ATOM    319  CD1 LEU A  22      62.945  63.917  51.025  1.00  1.31              
ATOM    320 1HD1 LEU A  22      63.029  64.999  51.106  1.00  1.31              
ATOM    321 2HD1 LEU A  22      63.951  63.501  51.051  1.00  1.31              
ATOM    322 3HD1 LEU A  22      62.471  63.670  50.075  1.00  1.31              
ATOM    323  CD2 LEU A  22      60.814  64.162  52.234  1.00  1.31              
ATOM    324 1HD2 LEU A  22      61.045  65.208  52.424  1.00  1.31              
ATOM    325 2HD2 LEU A  22      60.292  64.076  51.279  1.00  1.31              
ATOM    326 3HD2 LEU A  22      60.165  63.787  53.024  1.00  1.31              
ATOM    327  C   LEU A  22      63.975  61.002  53.132  1.00  1.31              
ATOM    328  O   LEU A  22      65.014  61.677  53.122  1.00  1.31              
ATOM    329  N   SER A  23      63.663  60.202  54.156  1.00  1.25              
ATOM    330  H   SER A  23      62.801  59.669  54.100  1.00  1.25              
ATOM    331  CA  SER A  23      64.544  60.006  55.315  1.00  1.25              
ATOM    332  HA  SER A  23      64.728  60.991  55.744  1.00  1.25              
ATOM    333  CB  SER A  23      63.863  59.187  56.409  1.00  1.25              
ATOM    334  HB1 SER A  23      62.999  59.740  56.774  1.00  1.25              
ATOM    335  HB2 SER A  23      64.550  59.045  57.239  1.00  1.25              
ATOM    336  OG  SER A  23      63.438  57.933  55.930  1.00  1.25              
ATOM    337  HG  SER A  23      62.613  58.086  55.429  1.00  1.25              
ATOM    338  C   SER A  23      65.922  59.456  54.936  1.00  1.25              
ATOM    339  O   SER A  23      66.938  60.054  55.307  1.00  1.25              
ATOM    340  N   LEU A  24      65.979  58.394  54.125  1.00  1.33              
ATOM    341  H   LEU A  24      65.116  57.908  53.896  1.00  1.33              
ATOM    342  CA  LEU A  24      67.244  57.839  53.643  1.00  1.33              
ATOM    343  HA  LEU A  24      67.848  57.568  54.504  1.00  1.33              
ATOM    344  CB  LEU A  24      66.999  56.588  52.773  1.00  1.33              
ATOM    345  HB1 LEU A  24      67.909  56.373  52.210  1.00  1.33              
ATOM    346  HB2 LEU A  24      66.218  56.821  52.049  1.00  1.33              
ATOM    347  CG  LEU A  24      66.614  55.310  53.541  1.00  1.33              
ATOM    348  HG  LEU A  24      65.794  55.516  54.223  1.00  1.33              
ATOM    349  CD1 LEU A  24      66.182  54.218  52.563  1.00  1.33              
ATOM    350 1HD1 LEU A  24      65.887  53.326  53.115  1.00  1.33              
ATOM    351 2HD1 LEU A  24      65.326  54.569  51.987  1.00  1.33              
ATOM    352 3HD1 LEU A  24      66.997  53.979  51.881  1.00  1.33              
ATOM    353  CD2 LEU A  24      67.770  54.742  54.357  1.00  1.33              
ATOM    354 1HD2 LEU A  24      67.428  53.868  54.909  1.00  1.33              
ATOM    355 2HD2 LEU A  24      68.606  54.480  53.709  1.00  1.33              
ATOM    356 3HD2 LEU A  24      68.094  55.482  55.079  1.00  1.33              
ATOM    357  C   LEU A  24      68.051  58.874  52.836  1.00  1.33              
ATOM    358  O   LEU A  24      69.271  58.956  52.962  1.00  1.33              
ATOM    359  N   TYR A  25      67.403  59.711  52.030  1.00  1.39              
ATOM    360  H   TYR A  25      66.403  59.596  51.895  1.00  1.39              
ATOM    361  CA  TYR A  25      68.108  60.754  51.283  1.00  1.39              
ATOM    362  HA  TYR A  25      68.924  60.294  50.724  1.00  1.39              
ATOM    363  CB  TYR A  25      67.134  61.377  50.270  1.00  1.39              
ATOM    364  HB1 TYR A  25      66.227  61.692  50.787  1.00  1.39              
ATOM    365  HB2 TYR A  25      66.843  60.615  49.544  1.00  1.39              
ATOM    366  CG  TYR A  25      67.705  62.573  49.529  1.00  1.39              
ATOM    367  CD1 TYR A  25      68.528  62.379  48.403  1.00  1.39              
ATOM    368  HD1 TYR A  25      68.726  61.380  48.040  1.00  1.39              
ATOM    369  CE1 TYR A  25      69.106  63.488  47.757  1.00  1.39              
ATOM    370  HE1 TYR A  25      69.742  63.353  46.895  1.00  1.39              
ATOM    371  CZ  TYR A  25      68.866  64.792  48.237  1.00  1.39              
ATOM    372  OH  TYR A  25      69.443  65.855  47.618  1.00  1.39              
ATOM    373  HH  TYR A  25      69.227  66.680  48.054  1.00  1.39              
ATOM    374  CE2 TYR A  25      68.038  64.987  49.363  1.00  1.39              
ATOM    375  HE2 TYR A  25      67.856  65.982  49.736  1.00  1.39              
ATOM    376  CD2 TYR A  25      67.457  63.877  50.004  1.00  1.39              
ATOM    377  HD2 TYR A  25      66.838  64.022  50.879  1.00  1.39              
ATOM    378  C   TYR A  25      68.721  61.841  52.168  1.00  1.39              
ATOM    379  O   TYR A  25      69.847  62.279  51.928  1.00  1.39              
ATOM    380  N   ALA A  26      68.023  62.255  53.227  1.00  1.28              
ATOM    381  H   ALA A  26      67.089  61.887  53.383  1.00  1.28              
ATOM    382  CA  ALA A  26      68.616  63.157  54.212  1.00  1.28              
ATOM    383  HA  ALA A  26      69.017  64.033  53.699  1.00  1.28              
ATOM    384  CB  ALA A  26      67.472  63.611  55.127  1.00  1.28              
ATOM    385  HB1 ALA A  26      67.022  62.754  55.625  1.00  1.28              
ATOM    386  HB2 ALA A  26      67.840  64.315  55.866  1.00  1.28              
ATOM    387  HB3 ALA A  26      66.706  64.110  54.531  1.00  1.28              
ATOM    388  C   ALA A  26      69.784  62.486  54.980  1.00  1.28              
ATOM    389  O   ALA A  26      70.791  63.138  55.288  1.00  1.28              
ATOM    390  N   LEU A  27      69.707  61.164  55.244  1.00  1.43              
ATOM    391  H   LEU A  27      68.850  60.675  54.984  1.00  1.43              
ATOM    392  CA  LEU A  27      70.878  60.356  55.634  1.00  1.43              
ATOM    393  HA  LEU A  27      71.224  60.651  56.622  1.00  1.43              
ATOM    394  CB  LEU A  27      70.588  58.810  55.676  1.00  1.43              
ATOM    395  HB1 LEU A  27      69.535  58.649  55.458  1.00  1.43              
ATOM    396  HB2 LEU A  27      70.724  58.496  56.708  1.00  1.43              
ATOM    397  CG  LEU A  27      71.445  57.845  54.768  1.00  1.43              
ATOM    398  HG  LEU A  27      71.554  58.269  53.785  1.00  1.43              
ATOM    399  CD1 LEU A  27      72.857  57.607  55.300  1.00  1.43              
ATOM    400 1HD1 LEU A  27      73.224  58.477  55.838  1.00  1.43              
ATOM    401 2HD1 LEU A  27      72.857  56.755  55.971  1.00  1.43              
ATOM    402 3HD1 LEU A  27      73.527  57.389  54.467  1.00  1.43              
ATOM    403  CD2 LEU A  27      70.868  56.476  54.405  1.00  1.43              
ATOM    404 1HD2 LEU A  27      70.960  55.743  55.198  1.00  1.43              
ATOM    405 2HD2 LEU A  27      69.832  56.590  54.111  1.00  1.43              
ATOM    406 3HD2 LEU A  27      71.415  56.086  53.547  1.00  1.43              
ATOM    407  C   LEU A  27      72.027  60.665  54.687  1.00  1.43              
ATOM    408  O   LEU A  27      73.097  61.031  55.151  1.00  1.43              
ATOM    409  N   HIS A  28      71.789  60.557  53.383  1.00  1.49              
ATOM    410  H   HIS A  28      70.869  60.239  53.092  1.00  1.49              
ATOM    411  CA  HIS A  28      72.850  60.561  52.391  1.00  1.49              
ATOM    412  HA  HIS A  28      73.624  59.849  52.677  1.00  1.49              
ATOM    413  CB  HIS A  28      72.277  60.111  51.039  1.00  1.49              
ATOM    414  HB1 HIS A  28      71.435  60.742  50.765  1.00  1.49              
ATOM    415  HB2 HIS A  28      71.906  59.089  51.136  1.00  1.49              
ATOM    416  CG  HIS A  28      73.269  60.147  49.905  1.00  1.49              
ATOM    417  ND1 HIS A  28      74.228  59.172  49.631  1.00  1.49              
ATOM    418  CE1 HIS A  28      74.845  59.569  48.510  1.00  1.49              
ATOM    419  HE1 HIS A  28      75.628  59.012  48.014  1.00  1.49              
ATOM    420  NE2 HIS A  28      74.335  60.736  48.078  1.00  1.49              
ATOM    421  HE2 HIS A  28      74.624  61.229  47.246  1.00  1.49              
ATOM    422  CD2 HIS A  28      73.341  61.119  48.950  1.00  1.49              
ATOM    423  HD2 HIS A  28      72.722  62.003  48.893  1.00  1.49              
ATOM    424  C   HIS A  28      73.511  61.930  52.294  1.00  1.49              
ATOM    425  O   HIS A  28      74.731  62.018  52.200  1.00  1.49              
ATOM    426  N   VAL A  29      72.721  62.994  52.442  1.00  1.41              
ATOM    427  H   VAL A  29      71.718  62.830  52.464  1.00  1.41              
ATOM    428  CA  VAL A  29      73.232  64.354  52.626  1.00  1.41              
ATOM    429  HA  VAL A  29      73.839  64.610  51.757  1.00  1.41              
ATOM    430  CB  VAL A  29      72.061  65.362  52.696  1.00  1.41              
ATOM    431  HB  VAL A  29      71.354  65.041  53.460  1.00  1.41              
ATOM    432  CG1 VAL A  29      72.521  66.786  53.042  1.00  1.41              
ATOM    433 1HG1 VAL A  29      71.677  67.473  52.982  1.00  1.41              
ATOM    434 2HG1 VAL A  29      72.914  66.820  54.057  1.00  1.41              
ATOM    435 3HG1 VAL A  29      73.296  67.102  52.343  1.00  1.41              
ATOM    436  CG2 VAL A  29      71.318  65.451  51.356  1.00  1.41              
ATOM    437 1HG2 VAL A  29      70.465  66.124  51.445  1.00  1.41              
ATOM    438 2HG2 VAL A  29      71.984  65.815  50.574  1.00  1.41              
ATOM    439 3HG2 VAL A  29      70.941  64.472  51.065  1.00  1.41              
ATOM    440  C   VAL A  29      74.155  64.471  53.852  1.00  1.41              
ATOM    441  O   VAL A  29      75.294  64.942  53.710  1.00  1.41              
ATOM    442  N   LYS A  30      73.716  64.053  55.057  1.00  1.44              
ATOM    443  H   LYS A  30      72.799  63.617  55.129  1.00  1.44              
ATOM    444  CA  LYS A  30      74.546  64.286  56.268  1.00  1.44              
ATOM    445  HA  LYS A  30      74.959  65.290  56.150  1.00  1.44              
ATOM    446  CB  LYS A  30      73.687  64.303  57.552  1.00  1.44              
ATOM    447  HB1 LYS A  30      73.652  63.309  58.000  1.00  1.44              
ATOM    448  HB2 LYS A  30      72.671  64.581  57.281  1.00  1.44              
ATOM    449  CG  LYS A  30      74.213  65.337  58.576  1.00  1.44              
ATOM    450  HG1 LYS A  30      74.551  66.224  58.038  1.00  1.44              
ATOM    451  HG2 LYS A  30      75.069  64.914  59.104  1.00  1.44              
ATOM    452  CD  LYS A  30      73.151  65.800  59.591  1.00  1.44              
ATOM    453  HD1 LYS A  30      72.846  64.962  60.220  1.00  1.44              
ATOM    454  HD2 LYS A  30      72.280  66.165  59.041  1.00  1.44              
ATOM    455  CE  LYS A  30      73.706  66.942  60.465  1.00  1.44              
ATOM    456  HE1 LYS A  30      74.216  67.658  59.813  1.00  1.44              
ATOM    457  HE2 LYS A  30      74.447  66.535  61.159  1.00  1.44              
ATOM    458  NZ  LYS A  30      72.638  67.648  61.218  1.00  1.44              
ATOM    459  HZ1 LYS A  30      72.987  68.461  61.729  1.00  1.44              
ATOM    460  HZ2 LYS A  30      71.903  67.975  60.590  1.00  1.44              
ATOM    461  HZ3 LYS A  30      72.206  67.054  61.901  1.00  1.44              
ATOM    462  C   LYS A  30      75.799  63.389  56.367  1.00  1.44              
ATOM    463  O   LYS A  30      76.865  63.815  56.826  1.00  1.44              
ATOM    464  N   ALA A  31      75.655  62.173  55.843  1.00  1.58              
ATOM    465  H   ALA A  31      74.735  61.943  55.485  1.00  1.58              
ATOM    466  CA  ALA A  31      76.688  61.179  55.627  1.00  1.58              
ATOM    467  HA  ALA A  31      77.177  60.972  56.580  1.00  1.58              
ATOM    468  CB  ALA A  31      76.054  59.878  55.124  1.00  1.58              
ATOM    469  HB1 ALA A  31      76.828  59.122  54.984  1.00  1.58              
ATOM    470  HB2 ALA A  31      75.340  59.513  55.861  1.00  1.58              
ATOM    471  HB3 ALA A  31      75.542  60.043  54.175  1.00  1.58              
ATOM    472  C   ALA A  31      77.765  61.705  54.659  1.00  1.58              
ATOM    473  O   ALA A  31      78.948  61.730  55.005  1.00  1.58              
ATOM    474  N   ALA A  32      77.369  62.220  53.489  1.00  1.75              
ATOM    475  H   ALA A  32      76.385  62.173  53.232  1.00  1.75              
ATOM    476  CA  ALA A  32      78.278  62.853  52.541  1.00  1.75              
ATOM    477  HA  ALA A  32      79.018  62.114  52.235  1.00  1.75              
ATOM    478  CB  ALA A  32      77.502  63.286  51.292  1.00  1.75              
ATOM    479  HB1 ALA A  32      78.182  63.759  50.582  1.00  1.75              
ATOM    480  HB2 ALA A  32      77.045  62.416  50.819  1.00  1.75              
ATOM    481  HB3 ALA A  32      76.717  63.996  51.559  1.00  1.75              
ATOM    482  C   ALA A  32      79.037  64.018  53.177  1.00  1.75              
ATOM    483  O   ALA A  32      80.264  64.040  53.083  1.00  1.75              
ATOM    484  N   ARG A  33      78.363  64.925  53.908  1.00  2.14              
ATOM    485  H   ARG A  33      77.348  64.861  53.952  1.00  2.14              
ATOM    486  CA  ARG A  33      79.067  66.057  54.551  1.00  2.14              
ATOM    487  HA  ARG A  33      79.968  66.199  53.962  1.00  2.14              
ATOM    488  CB  ARG A  33      78.269  67.368  54.396  1.00  2.14              
ATOM    489  HB1 ARG A  33      77.519  67.423  55.186  1.00  2.14              
ATOM    490  HB2 ARG A  33      77.743  67.340  53.440  1.00  2.14              
ATOM    491  CG  ARG A  33      79.124  68.660  54.412  1.00  2.14              
ATOM    492  HG1 ARG A  33      79.548  68.806  55.404  1.00  2.14              
ATOM    493  HG2 ARG A  33      78.453  69.499  54.224  1.00  2.14              
ATOM    494  CD  ARG A  33      80.268  68.718  53.376  1.00  2.14              
ATOM    495  HD1 ARG A  33      79.858  68.568  52.376  1.00  2.14              
ATOM    496  HD2 ARG A  33      80.988  67.929  53.584  1.00  2.14              
ATOM    497  NE  ARG A  33      80.971  70.014  53.437  1.00  2.14              
ATOM    498  HE  ARG A  33      80.742  70.616  54.213  1.00  2.14              
ATOM    499  CZ  ARG A  33      81.962  70.454  52.679  1.00  2.14              
ATOM    500  NH1 ARG A  33      82.407  71.661  52.863  1.00  2.14              
ATOM    501 1HH1 ARG A  33      82.146  72.105  53.731  1.00  2.14              
ATOM    502 2HH1 ARG A  33      83.306  71.969  52.492  1.00  2.14              
ATOM    503  NH2 ARG A  33      82.547  69.734  51.761  1.00  2.14              
ATOM    504 1HH2 ARG A  33      82.330  68.754  51.698  1.00  2.14              
ATOM    505 2HH2 ARG A  33      83.307  70.126  51.238  1.00  2.14              
ATOM    506  C   ARG A  33      79.651  65.791  55.949  1.00  2.14              
ATOM    507  O   ARG A  33      80.027  66.718  56.660  1.00  2.14              
ATOM    508  N   ALA A  34      79.841  64.516  56.294  1.00  2.76              
ATOM    509  H   ALA A  34      79.375  63.810  55.743  1.00  2.76              
ATOM    510  CA  ALA A  34      80.856  64.090  57.274  1.00  2.76              
ATOM    511  HA  ALA A  34      81.391  64.967  57.644  1.00  2.76              
ATOM    512  CB  ALA A  34      80.124  63.449  58.460  1.00  2.76              
ATOM    513  HB1 ALA A  34      80.841  63.163  59.230  1.00  2.76              
ATOM    514  HB2 ALA A  34      79.413  64.162  58.880  1.00  2.76              
ATOM    515  HB3 ALA A  34      79.582  62.562  58.128  1.00  2.76              
ATOM    516  C   ALA A  34      81.917  63.135  56.689  1.00  2.76              
ATOM    517  O   ALA A  34      82.930  62.892  57.350  1.00  2.76              
ATOM    518  N   ARG A  35      81.757  62.637  55.452  1.00  3.40              
ATOM    519  H   ARG A  35      80.857  62.761  54.999  1.00  3.40              
ATOM    520  CA  ARG A  35      82.843  62.016  54.670  1.00  3.40              
ATOM    521  HA  ARG A  35      83.450  61.398  55.330  1.00  3.40              
ATOM    522  CB  ARG A  35      82.246  61.106  53.579  1.00  3.40              
ATOM    523  HB1 ARG A  35      81.713  61.724  52.857  1.00  3.40              
ATOM    524  HB2 ARG A  35      81.527  60.422  54.033  1.00  3.40              
ATOM    525  CG  ARG A  35      83.339  60.276  52.874  1.00  3.40              
ATOM    526  HG1 ARG A  35      83.754  59.565  53.589  1.00  3.40              
ATOM    527  HG2 ARG A  35      84.151  60.931  52.561  1.00  3.40              
ATOM    528  CD  ARG A  35      82.839  59.493  51.644  1.00  3.40              
ATOM    529  HD1 ARG A  35      82.139  58.727  51.985  1.00  3.40              
ATOM    530  HD2 ARG A  35      83.684  58.988  51.172  1.00  3.40              
ATOM    531  NE  ARG A  35      82.156  60.350  50.653  1.00  3.40              
ATOM    532  HE  ARG A  35      81.166  60.211  50.546  1.00  3.40              
ATOM    533  CZ  ARG A  35      82.642  61.428  50.059  1.00  3.40              
ATOM    534  NH1 ARG A  35      81.814  62.258  49.510  1.00  3.40              
ATOM    535 1HH1 ARG A  35      80.828  62.120  49.542  1.00  3.40              
ATOM    536 2HH1 ARG A  35      82.143  63.202  49.265  1.00  3.40              
ATOM    537  NH2 ARG A  35      83.907  61.731  50.041  1.00  3.40              
ATOM    538 1HH2 ARG A  35      84.601  61.094  50.367  1.00  3.40              
ATOM    539 2HH2 ARG A  35      84.160  62.704  49.818  1.00  3.40              
ATOM    540  C   ARG A  35      83.765  63.083  54.082  1.00  3.40              
ATOM    541  O   ARG A  35      84.957  63.085  54.384  1.00  3.40              
ATOM    542  N   ASP A  36      83.198  64.016  53.321  1.00  3.84              
ATOM    543  H   ASP A  36      82.200  63.936  53.150  1.00  3.84              
ATOM    544  CA  ASP A  36      83.852  65.234  52.836  1.00  3.84              
ATOM    545  HA  ASP A  36      84.850  64.978  52.474  1.00  3.84              
ATOM    546  CB  ASP A  36      83.081  65.868  51.663  1.00  3.84              
ATOM    547  HB1 ASP A  36      83.513  66.847  51.446  1.00  3.84              
ATOM    548  HB2 ASP A  36      82.037  66.013  51.949  1.00  3.84              
ATOM    549  CG  ASP A  36      83.161  65.031  50.389  1.00  3.84              
ATOM    550  OD1 ASP A  36      84.218  64.410  50.136  1.00  3.84              
ATOM    551  OD2 ASP A  36      82.135  64.924  49.684  1.00  3.84              
ATOM    552  C   ASP A  36      84.027  66.238  53.999  1.00  3.84              
ATOM    553  O   ASP A  36      83.260  67.187  54.146  1.00  3.84              
ATOM    554  N   ARG A  37      85.020  65.953  54.855  1.00  4.14              
ATOM    555  H   ARG A  37      85.544  65.128  54.584  1.00  4.14              
ATOM    556  CA  ARG A  37      85.278  66.416  56.241  1.00  4.14              
ATOM    557  HA  ARG A  37      84.621  65.835  56.888  1.00  4.14              
ATOM    558  CB  ARG A  37      86.742  66.034  56.562  1.00  4.14              
ATOM    559  HB1 ARG A  37      87.409  66.732  56.054  1.00  4.14              
ATOM    560  HB2 ARG A  37      86.944  65.052  56.135  1.00  4.14              
ATOM    561  CG  ARG A  37      87.085  66.033  58.071  1.00  4.14              
ATOM    562  HG1 ARG A  37      86.172  66.103  58.658  1.00  4.14              
ATOM    563  HG2 ARG A  37      87.668  66.927  58.297  1.00  4.14              
ATOM    564  CD  ARG A  37      87.870  64.797  58.556  1.00  4.14              
ATOM    565  HD1 ARG A  37      87.928  64.820  59.646  1.00  4.14              
ATOM    566  HD2 ARG A  37      88.890  64.872  58.173  1.00  4.14              
ATOM    567  NE  ARG A  37      87.292  63.506  58.112  1.00  4.14              
ATOM    568  HE  ARG A  37      87.920  62.887  57.627  1.00  4.14              
ATOM    569  CZ  ARG A  37      86.023  63.131  58.141  1.00  4.14              
ATOM    570  NH1 ARG A  37      85.615  62.114  57.443  1.00  4.14              
ATOM    571 1HH1 ARG A  37      86.229  61.643  56.806  1.00  4.14              
ATOM    572 2HH1 ARG A  37      84.612  62.014  57.350  1.00  4.14              
ATOM    573  NH2 ARG A  37      85.114  63.755  58.831  1.00  4.14              
ATOM    574 1HH2 ARG A  37      85.375  64.528  59.413  1.00  4.14              
ATOM    575 2HH2 ARG A  37      84.147  63.480  58.706  1.00  4.14              
ATOM    576  C   ARG A  37      85.030  67.887  56.649  1.00  4.14              
ATOM    577  O   ARG A  37      84.984  68.180  57.839  1.00  4.14              
ATOM    578  N   ASP A  38      84.890  68.809  55.711  1.00  3.66              
ATOM    579  H   ASP A  38      84.778  68.450  54.774  1.00  3.66              
ATOM    580  CA  ASP A  38      84.671  70.253  55.897  1.00  3.66              
ATOM    581  HA  ASP A  38      85.318  70.623  56.695  1.00  3.66              
ATOM    582  CB  ASP A  38      85.142  70.890  54.573  1.00  3.66              
ATOM    583  HB1 ASP A  38      84.674  70.345  53.751  1.00  3.66              
ATOM    584  HB2 ASP A  38      86.217  70.720  54.487  1.00  3.66              
ATOM    585  CG  ASP A  38      84.892  72.383  54.349  1.00  3.66              
ATOM    586  OD1 ASP A  38      84.653  73.164  55.291  1.00  3.66              
ATOM    587  OD2 ASP A  38      84.880  72.769  53.155  1.00  3.66              
ATOM    588  C   ASP A  38      83.204  70.552  56.331  1.00  3.66              
ATOM    589  O   ASP A  38      82.429  71.273  55.686  1.00  3.66              
ATOM    590  N   TYR A  39      82.808  69.966  57.468  1.00  2.33              
ATOM    591  H   TYR A  39      83.473  69.327  57.891  1.00  2.33              
ATOM    592  CA  TYR A  39      81.796  70.530  58.367  1.00  2.33              
ATOM    593  HA  TYR A  39      80.890  70.743  57.801  1.00  2.33              
ATOM    594  CB  TYR A  39      81.440  69.529  59.480  1.00  2.33              
ATOM    595  HB1 TYR A  39      82.348  69.246  60.015  1.00  2.33              
ATOM    596  HB2 TYR A  39      81.029  68.627  59.023  1.00  2.33              
ATOM    597  CG  TYR A  39      80.428  70.083  60.469  1.00  2.33              
ATOM    598  CD1 TYR A  39      79.056  70.073  60.152  1.00  2.33              
ATOM    599  HD1 TYR A  39      78.723  69.615  59.232  1.00  2.33              
ATOM    600  CE1 TYR A  39      78.129  70.677  61.023  1.00  2.33              
ATOM    601  HE1 TYR A  39      77.077  70.679  60.789  1.00  2.33              
ATOM    602  CZ  TYR A  39      78.576  71.305  62.204  1.00  2.33              
ATOM    603  OH  TYR A  39      77.689  71.936  63.014  1.00  2.33              
ATOM    604  HH  TYR A  39      78.150  72.378  63.730  1.00  2.33              
ATOM    605  CE2 TYR A  39      79.946  71.295  62.537  1.00  2.33              
ATOM    606  HE2 TYR A  39      80.299  71.779  63.436  1.00  2.33              
ATOM    607  CD2 TYR A  39      80.865  70.673  61.672  1.00  2.33              
ATOM    608  HD2 TYR A  39      81.922  70.695  61.908  1.00  2.33              
ATOM    609  C   TYR A  39      82.355  71.846  58.910  1.00  2.33              
ATOM    610  O   TYR A  39      83.007  71.909  59.952  1.00  2.33              
ATOM    611  N   ARG A  40      82.204  72.891  58.102  1.00  2.65              
ATOM    612  H   ARG A  40      81.826  72.703  57.183  1.00  2.65              
ATOM    613  CA  ARG A  40      82.756  74.217  58.348  1.00  2.65              
ATOM    614  HA  ARG A  40      83.838  74.114  58.435  1.00  2.65              
ATOM    615  CB  ARG A  40      82.425  75.070  57.118  1.00  2.65              
ATOM    616  HB1 ARG A  40      81.386  75.400  57.154  1.00  2.65              
ATOM    617  HB2 ARG A  40      82.544  74.446  56.231  1.00  2.65              
ATOM    618  CG  ARG A  40      83.348  76.286  56.998  1.00  2.65              
ATOM    619  HG1 ARG A  40      84.380  75.998  57.201  1.00  2.65              
ATOM    620  HG2 ARG A  40      83.040  77.040  57.720  1.00  2.65              
ATOM    621  CD  ARG A  40      83.275  76.876  55.590  1.00  2.65              
ATOM    622  HD1 ARG A  40      83.843  77.808  55.579  1.00  2.65              
ATOM    623  HD2 ARG A  40      82.235  77.111  55.349  1.00  2.65              
ATOM    624  NE  ARG A  40      83.834  75.953  54.582  1.00  2.65              
ATOM    625  HE  ARG A  40      84.130  75.023  54.886  1.00  2.65              
ATOM    626  CZ  ARG A  40      84.037  76.263  53.320  1.00  2.65              
ATOM    627  NH1 ARG A  40      84.609  75.416  52.524  1.00  2.65              
ATOM    628 1HH1 ARG A  40      84.840  74.482  52.877  1.00  2.65              
ATOM    629 2HH1 ARG A  40      84.784  75.653  51.574  1.00  2.65              
ATOM    630  NH2 ARG A  40      83.691  77.403  52.797  1.00  2.65              
ATOM    631 1HH2 ARG A  40      83.169  78.098  53.353  1.00  2.65              
ATOM    632 2HH2 ARG A  40      83.922  77.648  51.862  1.00  2.65              
ATOM    633  C   ARG A  40      82.195  74.825  59.640  1.00  2.65              
ATOM    634  O   ARG A  40      80.981  74.827  59.868  1.00  2.65              
ATOM    635  N   ALA A  41      83.110  75.357  60.455  1.00  2.49              
ATOM    636  H   ALA A  41      84.077  75.230  60.210  1.00  2.49              
ATOM    637  CA  ALA A  41      82.810  76.060  61.704  1.00  2.49              
ATOM    638  HA  ALA A  41      81.998  75.539  62.215  1.00  2.49              
ATOM    639  CB  ALA A  41      84.059  76.004  62.592  1.00  2.49              
ATOM    640  HB1 ALA A  41      83.850  76.497  63.543  1.00  2.49              
ATOM    641  HB2 ALA A  41      84.328  74.965  62.790  1.00  2.49              
ATOM    642  HB3 ALA A  41      84.894  76.509  62.105  1.00  2.49              
ATOM    643  C   ALA A  41      82.353  77.514  61.493  1.00  2.49              
ATOM    644  O   ALA A  41      81.526  78.019  62.251  1.00  2.49              
ATOM    645  N   LEU A  42      82.858  78.169  60.443  1.00  2.56              
ATOM    646  H   LEU A  42      83.510  77.674  59.858  1.00  2.56              
ATOM    647  CA  LEU A  42      82.208  79.346  59.869  1.00  2.56              
ATOM    648  HA  LEU A  42      81.955  80.044  60.667  1.00  2.56              
ATOM    649  CB  LEU A  42      83.160  80.034  58.867  1.00  2.56              
ATOM    650  HB1 LEU A  42      82.614  80.819  58.342  1.00  2.56              
ATOM    651  HB2 LEU A  42      83.462  79.302  58.119  1.00  2.56              
ATOM    652  CG  LEU A  42      84.428  80.667  59.474  1.00  2.56              
ATOM    653  HG  LEU A  42      84.986  79.910  60.025  1.00  2.56              
ATOM    654  CD1 LEU A  42      85.316  81.196  58.346  1.00  2.56              
ATOM    655 1HD1 LEU A  42      86.229  81.623  58.760  1.00  2.56              
ATOM    656 2HD1 LEU A  42      85.583  80.377  57.677  1.00  2.56              
ATOM    657 3HD1 LEU A  42      84.782  81.956  57.775  1.00  2.56              
ATOM    658  CD2 LEU A  42      84.109  81.834  60.411  1.00  2.56              
ATOM    659 1HD2 LEU A  42      85.036  82.296  60.751  1.00  2.56              
ATOM    660 2HD2 LEU A  42      83.509  82.581  59.890  1.00  2.56              
ATOM    661 3HD2 LEU A  42      83.568  81.476  61.285  1.00  2.56              
ATOM    662  C   LEU A  42      80.892  78.926  59.188  1.00  2.56              
ATOM    663  O   LEU A  42      80.620  77.751  58.934  1.00  2.56              
ATOM    664  N   CYS A  43      80.075  79.920  58.867  1.00  2.57              
ATOM    665  H   CYS A  43      80.379  80.862  59.056  1.00  2.57              
ATOM    666  CA  CYS A  43      78.841  79.748  58.108  1.00  2.57              
ATOM    667  HA  CYS A  43      78.892  78.811  57.549  1.00  2.57              
ATOM    668  CB  CYS A  43      77.671  79.681  59.102  1.00  2.57              
ATOM    669  HB1 CYS A  43      77.404  80.691  59.420  1.00  2.57              
ATOM    670  HB2 CYS A  43      77.969  79.102  59.977  1.00  2.57              
ATOM    671  SG  CYS A  43      76.247  78.881  58.314  1.00  2.57              
ATOM    672  HG  CYS A  43      76.110  79.808  57.347  1.00  2.57              
ATOM    673  C   CYS A  43      78.737  80.868  57.065  1.00  2.57              
ATOM    674  O   CYS A  43      77.703  81.511  56.904  1.00  2.57              
ATOM    675  N   ASP A  44      79.868  81.112  56.407  1.00  2.99              
ATOM    676  H   ASP A  44      80.653  80.491  56.603  1.00  2.99              
ATOM    677  CA  ASP A  44      79.968  81.791  55.122  1.00  2.99              
ATOM    678  HA  ASP A  44      79.813  82.858  55.284  1.00  2.99              
ATOM    679  CB  ASP A  44      81.393  81.594  54.560  1.00  2.99              
ATOM    680  HB1 ASP A  44      82.067  82.246  55.117  1.00  2.99              
ATOM    681  HB2 ASP A  44      81.411  81.922  53.519  1.00  2.99              
ATOM    682  CG  ASP A  44      81.939  80.157  54.664  1.00  2.99              
ATOM    683  OD1 ASP A  44      82.287  79.555  53.624  1.00  2.99              
ATOM    684  OD2 ASP A  44      82.093  79.663  55.807  1.00  2.99              
ATOM    685  C   ASP A  44      78.880  81.297  54.157  1.00  2.99              
ATOM    686  O   ASP A  44      78.616  80.100  54.040  1.00  2.99              
ATOM    687  N   VAL A  45      78.217  82.238  53.489  1.00  3.93              
ATOM    688  H   VAL A  45      78.512  83.198  53.586  1.00  3.93              
ATOM    689  CA  VAL A  45      77.031  81.985  52.665  1.00  3.93              
ATOM    690  HA  VAL A  45      77.070  80.951  52.320  1.00  3.93              
ATOM    691  CB  VAL A  45      75.708  82.172  53.447  1.00  3.93              
ATOM    692  HB  VAL A  45      74.899  82.273  52.722  1.00  3.93              
ATOM    693  CG1 VAL A  45      75.365  80.942  54.294  1.00  3.93              
ATOM    694 1HG1 VAL A  45      74.404  81.087  54.789  1.00  3.93              
ATOM    695 2HG1 VAL A  45      75.309  80.057  53.659  1.00  3.93              
ATOM    696 3HG1 VAL A  45      76.134  80.784  55.046  1.00  3.93              
ATOM    697  CG2 VAL A  45      75.686  83.426  54.330  1.00  3.93              
ATOM    698 1HG2 VAL A  45      74.692  83.555  54.757  1.00  3.93              
ATOM    699 2HG2 VAL A  45      76.406  83.328  55.144  1.00  3.93              
ATOM    700 3HG2 VAL A  45      75.930  84.304  53.732  1.00  3.93              
ATOM    701  C   VAL A  45      77.021  82.863  51.422  1.00  3.93              
ATOM    702  O   VAL A  45      77.648  83.916  51.366  1.00  3.93              
ATOM    703  N   GLY A  46      76.318  82.377  50.402  1.00  4.64              
ATOM    704  H   GLY A  46      75.777  81.543  50.567  1.00  4.64              
ATOM    705  CA  GLY A  46      76.391  82.871  49.027  1.00  4.64              
ATOM    706  HA1 GLY A  46      77.291  83.474  48.896  1.00  4.64              
ATOM    707  HA2 GLY A  46      75.520  83.490  48.814  1.00  4.64              
ATOM    708  C   GLY A  46      76.440  81.726  48.012  1.00  4.64              
ATOM    709  O   GLY A  46      76.105  81.915  46.847  1.00  4.64              
ATOM    710  N   THR A  47      76.800  80.521  48.466  1.00  5.38              
ATOM    711  H   THR A  47      77.192  80.457  49.395  1.00  5.38              
ATOM    712  CA  THR A  47      76.722  79.265  47.714  1.00  5.38              
ATOM    713  HA  THR A  47      77.349  79.366  46.828  1.00  5.38              
ATOM    714  CB  THR A  47      77.288  78.102  48.547  1.00  5.38              
ATOM    715  HB  THR A  47      76.607  77.861  49.364  1.00  5.38              
ATOM    716  CG2 THR A  47      77.551  76.856  47.704  1.00  5.38              
ATOM    717 1HG2 THR A  47      77.947  76.060  48.335  1.00  5.38              
ATOM    718 2HG2 THR A  47      76.622  76.507  47.254  1.00  5.38              
ATOM    719 3HG2 THR A  47      78.268  77.080  46.914  1.00  5.38              
ATOM    720  OG1 THR A  47      78.527  78.492  49.091  1.00  5.38              
ATOM    721  HG1 THR A  47      78.796  77.838  49.742  1.00  5.38              
ATOM    722  C   THR A  47      75.291  78.954  47.249  1.00  5.38              
ATOM    723  O   THR A  47      74.517  78.324  47.971  1.00  5.38              
ATOM    724  N   ALA A  48      74.956  79.416  46.037  1.00  5.57              
ATOM    725  H   ALA A  48      75.632  80.024  45.597  1.00  5.57              
ATOM    726  CA  ALA A  48      73.612  79.432  45.443  1.00  5.57              
ATOM    727  HA  ALA A  48      73.008  80.130  46.026  1.00  5.57              
ATOM    728  CB  ALA A  48      73.729  79.994  44.022  1.00  5.57              
ATOM    729  HB1 ALA A  48      72.734  80.087  43.584  1.00  5.57              
ATOM    730  HB2 ALA A  48      74.193  80.981  44.047  1.00  5.57              
ATOM    731  HB3 ALA A  48      74.329  79.326  43.402  1.00  5.57              
ATOM    732  C   ALA A  48      72.844  78.095  45.454  1.00  5.57              
ATOM    733  O   ALA A  48      71.618  78.105  45.407  1.00  5.57              
ATOM    734  N   ILE A  49      73.545  76.962  45.552  1.00  4.43              
ATOM    735  H   ILE A  49      74.547  77.034  45.623  1.00  4.43              
ATOM    736  CA  ILE A  49      72.956  75.639  45.777  1.00  4.43              
ATOM    737  HA  ILE A  49      71.939  75.762  46.153  1.00  4.43              
ATOM    738  CB  ILE A  49      72.878  74.805  44.471  1.00  4.43              
ATOM    739  HB  ILE A  49      73.893  74.619  44.115  1.00  4.43              
ATOM    740  CG2 ILE A  49      72.210  73.447  44.773  1.00  4.43              
ATOM    741 1HG2 ILE A  49      72.220  72.814  43.886  1.00  4.43              
ATOM    742 2HG2 ILE A  49      72.752  72.912  45.551  1.00  4.43              
ATOM    743 3HG2 ILE A  49      71.179  73.602  45.094  1.00  4.43              
ATOM    744  CG1 ILE A  49      72.108  75.553  43.355  1.00  4.43              
ATOM    745 1HG1 ILE A  49      72.611  76.497  43.147  1.00  4.43              
ATOM    746 2HG1 ILE A  49      71.098  75.779  43.700  1.00  4.43              
ATOM    747  CD1 ILE A  49      72.016  74.802  42.019  1.00  4.43              
ATOM    748  HD1 ILE A  49      71.593  75.465  41.264  1.00  4.43              
ATOM    749  HD2 ILE A  49      73.011  74.489  41.699  1.00  4.43              
ATOM    750  HD3 ILE A  49      71.369  73.931  42.113  1.00  4.43              
ATOM    751  C   ILE A  49      73.785  74.937  46.843  1.00  4.43              
ATOM    752  O   ILE A  49      74.941  74.582  46.626  1.00  4.43              
ATOM    753  N   SER A  50      73.189  74.775  48.017  1.00  2.98              
ATOM    754  H   SER A  50      72.232  75.086  48.127  1.00  2.98              
ATOM    755  CA  SER A  50      73.779  74.108  49.174  1.00  2.98              
ATOM    756  HA  SER A  50      74.377  73.263  48.832  1.00  2.98              
ATOM    757  CB  SER A  50      74.699  75.083  49.933  1.00  2.98              
ATOM    758  HB1 SER A  50      75.552  75.329  49.300  1.00  2.98              
ATOM    759  HB2 SER A  50      75.073  74.594  50.833  1.00  2.98              
ATOM    760  OG  SER A  50      74.042  76.283  50.302  1.00  2.98              
ATOM    761  HG  SER A  50      74.008  76.871  49.533  1.00  2.98              
ATOM    762  C   SER A  50      72.669  73.578  50.075  1.00  2.98              
ATOM    763  O   SER A  50      71.506  73.970  49.960  1.00  2.98              
ATOM    764  N   CYS A  51      73.007  72.619  50.929  1.00  1.85              
ATOM    765  H   CYS A  51      73.968  72.331  50.987  1.00  1.85              
ATOM    766  CA  CYS A  51      72.021  71.901  51.722  1.00  1.85              
ATOM    767  HA  CYS A  51      71.107  71.772  51.139  1.00  1.85              
ATOM    768  CB  CYS A  51      72.588  70.514  52.057  1.00  1.85              
ATOM    769  HB1 CYS A  51      71.866  69.963  52.661  1.00  1.85              
ATOM    770  HB2 CYS A  51      73.514  70.624  52.624  1.00  1.85              
ATOM    771  SG  CYS A  51      72.909  69.605  50.515  1.00  1.85              
ATOM    772  HG  CYS A  51      73.550  68.556  51.042  1.00  1.85              
ATOM    773  C   CYS A  51      71.686  72.670  53.008  1.00  1.85              
ATOM    774  O   CYS A  51      72.582  73.131  53.718  1.00  1.85              
ATOM    775  N   SER A  52      70.395  72.805  53.306  1.00  1.60              
ATOM    776  H   SER A  52      69.706  72.343  52.732  1.00  1.60              
ATOM    777  CA  SER A  52      69.887  73.782  54.269  1.00  1.60              
ATOM    778  HA  SER A  52      70.277  74.752  53.958  1.00  1.60              
ATOM    779  CB  SER A  52      68.355  73.873  54.158  1.00  1.60              
ATOM    780  HB1 SER A  52      68.106  74.433  53.255  1.00  1.60              
ATOM    781  HB2 SER A  52      67.952  74.412  55.018  1.00  1.60              
ATOM    782  OG  SER A  52      67.759  72.589  54.068  1.00  1.60              
ATOM    783  HG  SER A  52      66.801  72.689  54.066  1.00  1.60              
ATOM    784  C   SER A  52      70.307  73.589  55.737  1.00  1.60              
ATOM    785  O   SER A  52      70.469  72.480  56.279  1.00  1.60              
ATOM    786  N   ARG A  53      70.508  74.739  56.401  1.00  1.57              
ATOM    787  H   ARG A  53      70.307  75.617  55.939  1.00  1.57              
ATOM    788  CA  ARG A  53      71.180  74.767  57.699  1.00  1.57              
ATOM    789  HA  ARG A  53      72.024  74.091  57.580  1.00  1.57              
ATOM    790  CB  ARG A  53      71.772  76.153  58.024  1.00  1.57              
ATOM    791  HB1 ARG A  53      71.000  76.778  58.475  1.00  1.57              
ATOM    792  HB2 ARG A  53      72.075  76.628  57.089  1.00  1.57              
ATOM    793  CG  ARG A  53      73.017  76.129  58.948  1.00  1.57              
ATOM    794  HG1 ARG A  53      72.723  75.789  59.942  1.00  1.57              
ATOM    795  HG2 ARG A  53      73.369  77.157  59.039  1.00  1.57              
ATOM    796  CD  ARG A  53      74.188  75.248  58.447  1.00  1.57              
ATOM    797  HD1 ARG A  53      74.218  75.291  57.356  1.00  1.57              
ATOM    798  HD2 ARG A  53      74.002  74.219  58.750  1.00  1.57              
ATOM    799  NE  ARG A  53      75.506  75.691  58.961  1.00  1.57              
ATOM    800  HE  ARG A  53      75.597  76.678  59.147  1.00  1.57              
ATOM    801  CZ  ARG A  53      76.635  74.996  59.045  1.00  1.57              
ATOM    802  NH1 ARG A  53      77.758  75.612  59.315  1.00  1.57              
ATOM    803 1HH1 ARG A  53      77.794  76.616  59.363  1.00  1.57              
ATOM    804 2HH1 ARG A  53      78.645  75.123  59.401  1.00  1.57              
ATOM    805  NH2 ARG A  53      76.706  73.705  58.839  1.00  1.57              
ATOM    806 1HH2 ARG A  53      75.878  73.157  58.644  1.00  1.57              
ATOM    807 2HH2 ARG A  53      77.606  73.261  58.861  1.00  1.57              
ATOM    808  C   ARG A  53      70.356  74.141  58.805  1.00  1.57              
ATOM    809  O   ARG A  53      70.972  73.410  59.565  1.00  1.57              
ATOM    810  N   VAL A  54      69.019  74.248  58.817  1.00  1.55              
ATOM    811  H   VAL A  54      68.572  74.979  58.261  1.00  1.55              
ATOM    812  CA  VAL A  54      68.156  73.392  59.664  1.00  1.55              
ATOM    813  HA  VAL A  54      68.307  73.698  60.697  1.00  1.55              
ATOM    814  CB  VAL A  54      66.649  73.573  59.342  1.00  1.55              
ATOM    815  HB  VAL A  54      66.555  73.967  58.330  1.00  1.55              
ATOM    816  CG1 VAL A  54      65.784  72.305  59.424  1.00  1.55              
ATOM    817 1HG1 VAL A  54      64.753  72.580  59.229  1.00  1.55              
ATOM    818 2HG1 VAL A  54      66.076  71.584  58.665  1.00  1.55              
ATOM    819 3HG1 VAL A  54      65.857  71.855  60.415  1.00  1.55              
ATOM    820  CG2 VAL A  54      66.004  74.553  60.321  1.00  1.55              
ATOM    821 1HG2 VAL A  54      65.792  74.072  61.275  1.00  1.55              
ATOM    822 2HG2 VAL A  54      66.685  75.382  60.493  1.00  1.55              
ATOM    823 3HG2 VAL A  54      65.073  74.937  59.905  1.00  1.55              
ATOM    824  C   VAL A  54      68.558  71.931  59.615  1.00  1.55              
ATOM    825  O   VAL A  54      68.820  71.337  60.663  1.00  1.55              
ATOM    826  N   PHE A  55      68.647  71.354  58.414  1.00  1.32              
ATOM    827  H   PHE A  55      68.517  71.900  57.573  1.00  1.32              
ATOM    828  CA  PHE A  55      68.941  69.936  58.317  1.00  1.32              
ATOM    829  HA  PHE A  55      68.275  69.421  59.010  1.00  1.32              
ATOM    830  CB  PHE A  55      68.667  69.384  56.913  1.00  1.32              
ATOM    831  HB1 PHE A  55      69.279  69.915  56.182  1.00  1.32              
ATOM    832  HB2 PHE A  55      67.616  69.532  56.660  1.00  1.32              
ATOM    833  CG  PHE A  55      68.983  67.904  56.886  1.00  1.32              
ATOM    834  CD1 PHE A  55      68.284  67.038  57.750  1.00  1.32              
ATOM    835  HD1 PHE A  55      67.428  67.396  58.304  1.00  1.32              
ATOM    836  CE1 PHE A  55      68.746  65.730  57.963  1.00  1.32              
ATOM    837  HE1 PHE A  55      68.235  65.082  58.659  1.00  1.32              
ATOM    838  CZ  PHE A  55      69.887  65.279  57.283  1.00  1.32              
ATOM    839  HZ  PHE A  55      70.248  64.278  57.457  1.00  1.32              
ATOM    840  CE2 PHE A  55      70.540  66.114  56.359  1.00  1.32              
ATOM    841  HE2 PHE A  55      71.394  65.746  55.811  1.00  1.32              
ATOM    842  CD2 PHE A  55      70.098  67.434  56.169  1.00  1.32              
ATOM    843  HD2 PHE A  55      70.639  68.094  55.506  1.00  1.32              
ATOM    844  C   PHE A  55      70.363  69.630  58.796  1.00  1.32              
ATOM    845  O   PHE A  55      70.614  68.615  59.452  1.00  1.32              
ATOM    846  N   SER A  56      71.304  70.544  58.573  1.00  1.46              
ATOM    847  H   SER A  56      71.061  71.389  58.065  1.00  1.46              
ATOM    848  CA  SER A  56      72.651  70.374  59.128  1.00  1.46              
ATOM    849  HA  SER A  56      72.981  69.350  58.967  1.00  1.46              
ATOM    850  CB  SER A  56      73.580  71.299  58.318  1.00  1.46              
ATOM    851  HB1 SER A  56      73.163  72.304  58.338  1.00  1.46              
ATOM    852  HB2 SER A  56      73.605  70.967  57.279  1.00  1.46              
ATOM    853  OG  SER A  56      74.907  71.353  58.822  1.00  1.46              
ATOM    854  HG  SER A  56      74.867  71.065  59.753  1.00  1.46              
ATOM    855  C   SER A  56      72.804  70.702  60.620  1.00  1.46              
ATOM    856  O   SER A  56      73.898  70.476  61.140  1.00  1.46              
ATOM    857  N   SER A  57      71.779  71.223  61.299  1.00  1.56              
ATOM    858  H   SER A  57      70.908  71.386  60.806  1.00  1.56              
ATOM    859  CA  SER A  57      71.907  71.801  62.643  1.00  1.56              
ATOM    860  HA  SER A  57      72.762  72.477  62.632  1.00  1.56              
ATOM    861  CB  SER A  57      70.676  72.649  62.985  1.00  1.56              
ATOM    862  HB1 SER A  57      70.428  73.298  62.145  1.00  1.56              
ATOM    863  HB2 SER A  57      70.907  73.278  63.845  1.00  1.56              
ATOM    864  OG  SER A  57      69.569  71.846  63.309  1.00  1.56              
ATOM    865  HG  SER A  57      69.189  71.495  62.482  1.00  1.56              
ATOM    866  C   SER A  57      72.212  70.711  63.688  1.00  1.56              
ATOM    867  O   SER A  57      72.393  69.532  63.351  1.00  1.56              
ATOM    868  N   ARG A  58      72.368  71.124  64.955  1.00  1.92              
ATOM    869  H   ARG A  58      72.197  72.099  65.154  1.00  1.92              
ATOM    870  CA  ARG A  58      72.841  70.253  66.040  1.00  1.92              
ATOM    871  HA  ARG A  58      73.837  69.900  65.767  1.00  1.92              
ATOM    872  CB  ARG A  58      72.944  71.057  67.348  1.00  1.92              
ATOM    873  HB1 ARG A  58      71.940  71.256  67.727  1.00  1.92              
ATOM    874  HB2 ARG A  58      73.424  72.017  67.152  1.00  1.92              
ATOM    875  CG  ARG A  58      73.781  70.306  68.397  1.00  1.92              
ATOM    876  HG1 ARG A  58      74.837  70.432  68.155  1.00  1.92              
ATOM    877  HG2 ARG A  58      73.558  69.239  68.363  1.00  1.92              
ATOM    878  CD  ARG A  58      73.529  70.821  69.822  1.00  1.92              
ATOM    879  HD1 ARG A  58      73.667  71.905  69.838  1.00  1.92              
ATOM    880  HD2 ARG A  58      74.270  70.385  70.495  1.00  1.92              
ATOM    881  NE  ARG A  58      72.169  70.487  70.297  1.00  1.92              
ATOM    882  HE  ARG A  58      71.508  71.245  70.346  1.00  1.92              
ATOM    883  CZ  ARG A  58      71.731  69.300  70.680  1.00  1.92              
ATOM    884  NH1 ARG A  58      70.486  69.147  71.026  1.00  1.92              
ATOM    885 1HH1 ARG A  58      69.835  69.921  70.969  1.00  1.92              
ATOM    886 2HH1 ARG A  58      70.156  68.252  71.334  1.00  1.92              
ATOM    887  NH2 ARG A  58      72.501  68.246  70.730  1.00  1.92              
ATOM    888 1HH2 ARG A  58      73.461  68.326  70.441  1.00  1.92              
ATOM    889 2HH2 ARG A  58      72.141  67.363  71.043  1.00  1.92              
ATOM    890  C   ARG A  58      71.978  68.984  66.185  1.00  1.92              
ATOM    891  O   ARG A  58      72.422  67.851  65.957  1.00  1.92              
ATOM    892  N   TRP A  59      70.707  69.198  66.512  1.00  1.88              
ATOM    893  H   TRP A  59      70.416  70.156  66.623  1.00  1.88              
ATOM    894  CA  TRP A  59      69.633  68.233  66.307  1.00  1.88              
ATOM    895  HA  TRP A  59      69.872  67.312  66.842  1.00  1.88              
ATOM    896  CB  TRP A  59      68.294  68.779  66.852  1.00  1.88              
ATOM    897  HB1 TRP A  59      67.984  68.133  67.674  1.00  1.88              
ATOM    898  HB2 TRP A  59      67.525  68.683  66.083  1.00  1.88              
ATOM    899  CG  TRP A  59      68.274  70.198  67.350  1.00  1.88              
ATOM    900  CD1 TRP A  59      68.407  71.301  66.579  1.00  1.88              
ATOM    901  HD1 TRP A  59      68.516  71.290  65.497  1.00  1.88              
ATOM    902  NE1 TRP A  59      68.369  72.432  67.372  1.00  1.88              
ATOM    903  HE1 TRP A  59      68.382  73.372  66.999  1.00  1.88              
ATOM    904  CE2 TRP A  59      68.178  72.114  68.699  1.00  1.88              
ATOM    905  CZ2 TRP A  59      68.055  72.889  69.862  1.00  1.88              
ATOM    906  HZ2 TRP A  59      68.106  73.968  69.805  1.00  1.88              
ATOM    907  CH2 TRP A  59      67.814  72.249  71.090  1.00  1.88              
ATOM    908  HH2 TRP A  59      67.685  72.840  71.989  1.00  1.88              
ATOM    909  CZ3 TRP A  59      67.688  70.848  71.137  1.00  1.88              
ATOM    910  HZ3 TRP A  59      67.450  70.368  72.078  1.00  1.88              
ATOM    911  CE3 TRP A  59      67.813  70.081  69.960  1.00  1.88              
ATOM    912  HE3 TRP A  59      67.660  69.012  69.993  1.00  1.88              
ATOM    913  CD2 TRP A  59      68.084  70.691  68.714  1.00  1.88              
ATOM    914  C   TRP A  59      69.545  67.922  64.814  1.00  1.88              
ATOM    915  O   TRP A  59      69.498  68.809  63.971  1.00  1.88              
ATOM    916  N   GLY A  60      69.659  66.640  64.493  1.00  1.60              
ATOM    917  H   GLY A  60      69.537  65.941  65.219  1.00  1.60              
ATOM    918  CA  GLY A  60      70.238  66.195  63.231  1.00  1.60              
ATOM    919  HA1 GLY A  60      70.695  67.042  62.730  1.00  1.60              
ATOM    920  HA2 GLY A  60      69.446  65.805  62.593  1.00  1.60              
ATOM    921  C   GLY A  60      71.275  65.124  63.446  1.00  1.60              
ATOM    922  O   GLY A  60      71.433  64.266  62.578  1.00  1.60              
ATOM    923  N   ARG A  61      71.906  65.115  64.621  1.00  1.76              
ATOM    924  H   ARG A  61      71.760  65.910  65.238  1.00  1.76              
ATOM    925  CA  ARG A  61      72.603  63.952  65.176  1.00  1.76              
ATOM    926  HA  ARG A  61      72.735  63.217  64.407  1.00  1.76              
ATOM    927  CB  ARG A  61      73.964  64.491  65.674  1.00  1.76              
ATOM    928  HB1 ARG A  61      74.448  63.792  66.348  1.00  1.76              
ATOM    929  HB2 ARG A  61      73.807  65.406  66.255  1.00  1.76              
ATOM    930  CG  ARG A  61      74.929  64.806  64.512  1.00  1.76              
ATOM    931  HG1 ARG A  61      74.528  65.653  63.953  1.00  1.76              
ATOM    932  HG2 ARG A  61      74.972  63.944  63.848  1.00  1.76              
ATOM    933  CD  ARG A  61      76.345  65.154  64.992  1.00  1.76              
ATOM    934  HD1 ARG A  61      76.287  65.938  65.747  1.00  1.76              
ATOM    935  HD2 ARG A  61      76.893  65.557  64.140  1.00  1.76              
ATOM    936  NE  ARG A  61      77.041  63.975  65.547  1.00  1.76              
ATOM    937  HE  ARG A  61      76.569  63.450  66.277  1.00  1.76              
ATOM    938  CZ  ARG A  61      78.223  63.483  65.227  1.00  1.76              
ATOM    939  NH1 ARG A  61      78.592  62.350  65.748  1.00  1.76              
ATOM    940 1HH1 ARG A  61      77.934  61.865  66.366  1.00  1.76              
ATOM    941 2HH1 ARG A  61      79.478  61.926  65.564  1.00  1.76              
ATOM    942  NH2 ARG A  61      79.042  64.084  64.410  1.00  1.76              
ATOM    943 1HH2 ARG A  61      78.814  64.996  64.063  1.00  1.76              
ATOM    944 2HH2 ARG A  61      79.945  63.694  64.215  1.00  1.76              
ATOM    945  C   ARG A  61      71.747  63.384  66.341  1.00  1.76              
ATOM    946  O   ARG A  61      71.358  64.146  67.226  1.00  1.76              
ATOM    947  N   GLY A  62      71.470  62.064  66.340  1.00  1.83              
ATOM    948  H   GLY A  62      71.865  61.575  65.555  1.00  1.83              
ATOM    949  CA  GLY A  62      70.739  61.328  67.429  1.00  1.83              
ATOM    950  HA1 GLY A  62      70.271  60.460  66.941  1.00  1.83              
ATOM    951  HA2 GLY A  62      69.945  61.988  67.796  1.00  1.83              
ATOM    952  C   GLY A  62      71.628  60.878  68.623  1.00  1.83              
ATOM    953  O   GLY A  62      72.177  61.723  69.294  1.00  1.83              
ATOM    954  N   PHE A  63      71.864  59.554  68.843  1.00  2.08              
ATOM    955  H   PHE A  63      71.427  58.839  68.273  1.00  2.08              
ATOM    956  CA  PHE A  63      72.933  59.014  69.741  1.00  2.08              
ATOM    957  HA  PHE A  63      73.508  59.835  70.160  1.00  2.08              
ATOM    958  CB  PHE A  63      72.239  58.349  70.945  1.00  2.08              
ATOM    959  HB1 PHE A  63      72.996  58.082  71.684  1.00  2.08              
ATOM    960  HB2 PHE A  63      71.769  57.422  70.615  1.00  2.08              
ATOM    961  CG  PHE A  63      71.171  59.173  71.655  1.00  2.08              
ATOM    962  CD1 PHE A  63      69.851  58.688  71.743  1.00  2.08              
ATOM    963  HD1 PHE A  63      69.601  57.734  71.302  1.00  2.08              
ATOM    964  CE1 PHE A  63      68.866  59.427  72.421  1.00  2.08              
ATOM    965  HE1 PHE A  63      67.860  59.039  72.501  1.00  2.08              
ATOM    966  CZ  PHE A  63      69.193  60.662  73.009  1.00  2.08              
ATOM    967  HZ  PHE A  63      68.437  61.224  73.539  1.00  2.08              
ATOM    968  CE2 PHE A  63      70.509  61.151  72.920  1.00  2.08              
ATOM    969  HE2 PHE A  63      70.762  62.096  73.379  1.00  2.08              
ATOM    970  CD2 PHE A  63      71.496  60.407  72.251  1.00  2.08              
ATOM    971  HD2 PHE A  63      72.506  60.784  72.203  1.00  2.08              
ATOM    972  C   PHE A  63      73.982  58.002  69.105  1.00  2.08              
ATOM    973  O   PHE A  63      73.817  56.796  69.205  1.00  2.08              
ATOM    974  N   GLY A  64      75.068  58.458  68.421  1.00  2.03              
ATOM    975  H   GLY A  64      75.266  59.445  68.482  1.00  2.03              
ATOM    976  CA  GLY A  64      75.889  57.642  67.472  1.00  2.03              
ATOM    977  HA1 GLY A  64      75.235  56.873  67.074  1.00  2.03              
ATOM    978  HA2 GLY A  64      76.663  57.129  68.039  1.00  2.03              
ATOM    979  C   GLY A  64      76.580  58.360  66.268  1.00  2.03              
ATOM    980  O   GLY A  64      77.207  59.394  66.458  1.00  2.03              
ATOM    981  N   LEU A  65      76.338  57.918  64.990  1.00  2.60              
ATOM    982  H   LEU A  65      76.200  56.923  64.928  1.00  2.60              
ATOM    983  CA  LEU A  65      75.965  58.749  63.790  1.00  2.60              
ATOM    984  HA  LEU A  65      75.219  59.471  64.093  1.00  2.60              
ATOM    985  CB  LEU A  65      77.233  59.579  63.372  1.00  2.60              
ATOM    986  HB1 LEU A  65      78.065  58.898  63.255  1.00  2.60              
ATOM    987  HB2 LEU A  65      77.482  60.250  64.190  1.00  2.60              
ATOM    988  CG  LEU A  65      77.141  60.412  62.064  1.00  2.60              
ATOM    989  HG  LEU A  65      76.943  59.748  61.231  1.00  2.60              
ATOM    990  CD1 LEU A  65      76.035  61.470  62.119  1.00  2.60              
ATOM    991 1HD1 LEU A  65      76.088  62.103  61.237  1.00  2.60              
ATOM    992 2HD1 LEU A  65      75.056  61.007  62.124  1.00  2.60              
ATOM    993 3HD1 LEU A  65      76.149  62.084  63.007  1.00  2.60              
ATOM    994  CD2 LEU A  65      78.449  61.143  61.787  1.00  2.60              
ATOM    995 1HD2 LEU A  65      78.403  61.674  60.842  1.00  2.60              
ATOM    996 2HD2 LEU A  65      78.684  61.850  62.573  1.00  2.60              
ATOM    997 3HD2 LEU A  65      79.264  60.430  61.713  1.00  2.60              
ATOM    998  C   LEU A  65      75.488  58.027  62.580  1.00  2.60              
ATOM    999  O   LEU A  65      76.250  57.208  62.028  1.00  2.60              
ATOM   1000  N   VAL A  66      74.285  58.369  62.109  1.00  5.59              
ATOM   1001  H   VAL A  66      73.934  59.236  62.474  1.00  5.59              
ATOM   1002  CA  VAL A  66      73.330  57.592  61.272  1.00  5.59              
ATOM   1003  HA  VAL A  66      72.349  58.074  61.221  1.00  5.59              
ATOM   1004  CB  VAL A  66      73.944  57.523  59.845  1.00  5.59              
ATOM   1005  HB  VAL A  66      74.904  56.987  59.865  1.00  5.59              
ATOM   1006  CG1 VAL A  66      73.111  56.796  58.788  1.00  5.59              
ATOM   1007 1HG1 VAL A  66      73.750  56.588  57.932  1.00  5.59              
ATOM   1008 2HG1 VAL A  66      72.774  55.843  59.169  1.00  5.59              
ATOM   1009 3HG1 VAL A  66      72.271  57.408  58.471  1.00  5.59              
ATOM   1010  CG2 VAL A  66      74.281  58.902  59.219  1.00  5.59              
ATOM   1011 1HG2 VAL A  66      73.359  59.434  59.009  1.00  5.59              
ATOM   1012 2HG2 VAL A  66      74.927  59.465  59.887  1.00  5.59              
ATOM   1013 3HG2 VAL A  66      74.808  58.732  58.278  1.00  5.59              
ATOM   1014  C   VAL A  66      73.282  56.220  61.928  1.00  5.59              
ATOM   1015  O   VAL A  66      72.316  55.924  62.655  1.00  5.59              
ATOM   1016  N   GLU A  67      74.330  55.422  61.921  1.00  8.04              
ATOM   1017  H   GLU A  67      75.157  55.945  61.696  1.00  8.04              
ATOM   1018  CA  GLU A  67      74.381  54.080  61.385  1.00  8.04              
ATOM   1019  HA  GLU A  67      75.075  54.279  60.588  1.00  8.04              
ATOM   1020  CB  GLU A  67      75.179  53.086  62.255  1.00  8.04              
ATOM   1021  HB1 GLU A  67      74.531  52.741  63.056  1.00  8.04              
ATOM   1022  HB2 GLU A  67      75.972  53.630  62.755  1.00  8.04              
ATOM   1023  CG  GLU A  67      75.812  51.907  61.531  1.00  8.04              
ATOM   1024  HG1 GLU A  67      75.056  51.243  61.115  1.00  8.04              
ATOM   1025  HG2 GLU A  67      76.430  51.329  62.219  1.00  8.04              
ATOM   1026  CD  GLU A  67      76.702  52.378  60.356  1.00  8.04              
ATOM   1027  OE1 GLU A  67      77.847  52.772  60.624  1.00  8.04              
ATOM   1028  OE2 GLU A  67      76.144  52.434  59.241  1.00  8.04              
ATOM   1029  C   GLU A  67      73.205  53.620  60.587  1.00  8.04              
ATOM   1030  O   GLU A  67      72.094  54.115  60.766  1.00  8.04              
ATOM   1031  N   HIS A  68      73.402  52.829  59.560  1.00  8.46              
ATOM   1032  H   HIS A  68      74.339  52.499  59.336  1.00  8.46              
ATOM   1033  CA  HIS A  68      72.348  52.660  58.586  1.00  8.46              
ATOM   1034  HA  HIS A  68      72.001  53.637  58.257  1.00  8.46              
ATOM   1035  CB  HIS A  68      72.914  51.982  57.322  1.00  8.46              
ATOM   1036  HB1 HIS A  68      73.280  50.992  57.601  1.00  8.46              
ATOM   1037  HB2 HIS A  68      73.765  52.571  56.976  1.00  8.46              
ATOM   1038  CG  HIS A  68      71.911  51.865  56.205  1.00  8.46              
ATOM   1039  ND1 HIS A  68      70.659  52.478  56.147  1.00  8.46              
ATOM   1040  CE1 HIS A  68      70.111  52.082  54.988  1.00  8.46              
ATOM   1041  HE1 HIS A  68      69.128  52.372  54.649  1.00  8.46              
ATOM   1042  NE2 HIS A  68      70.947  51.268  54.321  1.00  8.46              
ATOM   1043  HE2 HIS A  68      70.761  50.843  53.422  1.00  8.46              
ATOM   1044  CD2 HIS A  68      72.092  51.120  55.075  1.00  8.46              
ATOM   1045  HD2 HIS A  68      72.965  50.526  54.820  1.00  8.46              
ATOM   1046  C   HIS A  68      71.171  51.884  59.143  1.00  8.46              
ATOM   1047  O   HIS A  68      71.187  50.659  59.255  1.00  8.46              
ATOM   1048  N   VAL A  69      70.218  52.683  59.595  1.00  7.40              
ATOM   1049  H   VAL A  69      70.377  53.648  59.378  1.00  7.40              
ATOM   1050  CA  VAL A  69      69.355  52.479  60.742  1.00  7.40              
ATOM   1051  HA  VAL A  69      69.133  53.477  61.096  1.00  7.40              
ATOM   1052  CB  VAL A  69      68.038  51.846  60.225  1.00  7.40              
ATOM   1053  HB  VAL A  69      67.428  51.598  61.073  1.00  7.40              
ATOM   1054  CG1 VAL A  69      67.206  52.856  59.448  1.00  7.40              
ATOM   1055 1HG1 VAL A  69      66.231  52.421  59.222  1.00  7.40              
ATOM   1056 2HG1 VAL A  69      67.068  53.724  60.085  1.00  7.40              
ATOM   1057 3HG1 VAL A  69      67.712  53.129  58.522  1.00  7.40              
ATOM   1058  CG2 VAL A  69      68.160  50.632  59.277  1.00  7.40              
ATOM   1059 1HG2 VAL A  69      67.180  50.178  59.133  1.00  7.40              
ATOM   1060 2HG2 VAL A  69      68.557  50.936  58.308  1.00  7.40              
ATOM   1061 3HG2 VAL A  69      68.830  49.883  59.695  1.00  7.40              
ATOM   1062  C   VAL A  69      70.057  51.768  61.906  1.00  7.40              
ATOM   1063  O   VAL A  69      69.879  50.578  62.036  1.00  7.40              
ATOM   1064  N   LEU A  70      70.936  52.423  62.696  1.00  7.78              
ATOM   1065  H   LEU A  70      71.134  53.376  62.417  1.00  7.78              
ATOM   1066  CA  LEU A  70      71.875  51.790  63.665  1.00  7.78              
ATOM   1067  HA  LEU A  70      72.517  52.547  64.081  1.00  7.78              
ATOM   1068  CB  LEU A  70      71.056  51.174  64.844  1.00  7.78              
ATOM   1069  HB1 LEU A  70      70.477  50.345  64.448  1.00  7.78              
ATOM   1070  HB2 LEU A  70      70.327  51.920  65.128  1.00  7.78              
ATOM   1071  CG  LEU A  70      71.665  50.659  66.182  1.00  7.78              
ATOM   1072  HG  LEU A  70      70.813  50.317  66.769  1.00  7.78              
ATOM   1073  CD1 LEU A  70      72.622  49.468  66.112  1.00  7.78              
ATOM   1074 1HD1 LEU A  70      73.652  49.798  66.001  1.00  7.78              
ATOM   1075 2HD1 LEU A  70      72.540  48.893  67.035  1.00  7.78              
ATOM   1076 3HD1 LEU A  70      72.354  48.825  65.277  1.00  7.78              
ATOM   1077  CD2 LEU A  70      72.333  51.737  67.035  1.00  7.78              
ATOM   1078 1HD2 LEU A  70      72.939  51.279  67.816  1.00  7.78              
ATOM   1079 2HD2 LEU A  70      72.946  52.378  66.417  1.00  7.78              
ATOM   1080 3HD2 LEU A  70      71.562  52.323  67.530  1.00  7.78              
ATOM   1081  C   LEU A  70      72.875  50.791  63.051  1.00  7.78              
ATOM   1082  O   LEU A  70      73.869  50.445  63.681  1.00  7.78              
ATOM   1083  N   GLY A  71      72.679  50.406  61.797  1.00  8.62              
ATOM   1084  H   GLY A  71      71.903  50.839  61.320  1.00  8.62              
ATOM   1085  CA  GLY A  71      72.886  49.037  61.376  1.00  8.62              
ATOM   1086  HA1 GLY A  71      73.834  48.660  61.761  1.00  8.62              
ATOM   1087  HA2 GLY A  71      72.906  48.999  60.287  1.00  8.62              
ATOM   1088  C   GLY A  71      71.756  48.165  61.894  1.00  8.62              
ATOM   1089  O   GLY A  71      71.221  48.448  62.954  1.00  8.62              
ATOM   1090  N   GLN A  72      71.362  47.141  61.140  1.00  8.16              
ATOM   1091  H   GLN A  72      71.929  46.936  60.335  1.00  8.16              
ATOM   1092  CA  GLN A  72      69.983  46.621  61.102  1.00  8.16              
ATOM   1093  HA  GLN A  72      69.350  47.470  60.841  1.00  8.16              
ATOM   1094  CB  GLN A  72      69.870  45.608  59.942  1.00  8.16              
ATOM   1095  HB1 GLN A  72      68.852  45.219  59.910  1.00  8.16              
ATOM   1096  HB2 GLN A  72      70.546  44.770  60.120  1.00  8.16              
ATOM   1097  CG  GLN A  72      70.166  46.225  58.565  1.00  8.16              
ATOM   1098  HG1 GLN A  72      71.227  46.455  58.477  1.00  8.16              
ATOM   1099  HG2 GLN A  72      69.601  47.152  58.455  1.00  8.16              
ATOM   1100  CD  GLN A  72      69.774  45.271  57.440  1.00  8.16              
ATOM   1101  OE1 GLN A  72      70.559  44.477  56.955  1.00  8.16              
ATOM   1102  NE2 GLN A  72      68.535  45.294  56.997  1.00  8.16              
ATOM   1103 1HE2 GLN A  72      67.857  45.912  57.408  1.00  8.16              
ATOM   1104 2HE2 GLN A  72      68.308  44.615  56.294  1.00  8.16              
ATOM   1105  C   GLN A  72      69.339  46.041  62.402  1.00  8.16              
ATOM   1106  O   GLN A  72      68.267  45.442  62.319  1.00  8.16              
ATOM   1107  N   ASP A  73      69.857  46.359  63.595  1.00  7.96              
ATOM   1108  H   ASP A  73      70.765  46.800  63.572  1.00  7.96              
ATOM   1109  CA  ASP A  73      69.006  46.876  64.696  1.00  7.96              
ATOM   1110  HA  ASP A  73      68.485  46.000  65.087  1.00  7.96              
ATOM   1111  CB  ASP A  73      69.855  47.416  65.852  1.00  7.96              
ATOM   1112  HB1 ASP A  73      69.973  48.486  65.712  1.00  7.96              
ATOM   1113  HB2 ASP A  73      70.843  46.953  65.823  1.00  7.96              
ATOM   1114  CG  ASP A  73      69.251  47.134  67.237  1.00  7.96              
ATOM   1115  OD1 ASP A  73      69.168  48.095  68.031  1.00  7.96              
ATOM   1116  OD2 ASP A  73      68.946  45.951  67.510  1.00  7.96              
ATOM   1117  C   ASP A  73      67.897  47.811  64.242  1.00  7.96              
ATOM   1118  O   ASP A  73      66.773  47.803  64.736  1.00  7.96              
ATOM   1119  N   SER A  74      68.199  48.498  63.150  1.00  8.42              
ATOM   1120  H   SER A  74      69.178  48.529  62.888  1.00  8.42              
ATOM   1121  CA  SER A  74      67.269  49.235  62.312  1.00  8.42              
ATOM   1122  HA  SER A  74      67.836  49.599  61.484  1.00  8.42              
ATOM   1123  CB  SER A  74      66.174  48.332  61.722  1.00  8.42              
ATOM   1124  HB1 SER A  74      65.526  48.931  61.080  1.00  8.42              
ATOM   1125  HB2 SER A  74      65.564  47.901  62.516  1.00  8.42              
ATOM   1126  OG  SER A  74      66.732  47.295  60.935  1.00  8.42              
ATOM   1127  HG  SER A  74      67.068  46.619  61.554  1.00  8.42              
ATOM   1128  C   SER A  74      66.689  50.399  63.064  1.00  8.42              
ATOM   1129  O   SER A  74      65.507  50.697  62.938  1.00  8.42              
ATOM   1130  N   ILE A  75      67.564  51.053  63.818  1.00  7.83              
ATOM   1131  H   ILE A  75      68.512  50.704  63.828  1.00  7.83              
ATOM   1132  CA  ILE A  75      67.241  52.220  64.590  1.00  7.83              
ATOM   1133  HA  ILE A  75      66.176  52.316  64.480  1.00  7.83              
ATOM   1134  CB  ILE A  75      67.477  51.980  66.126  1.00  7.83              
ATOM   1135  HB  ILE A  75      68.541  52.007  66.342  1.00  7.83              
ATOM   1136  CG2 ILE A  75      66.791  53.034  67.013  1.00  7.83              
ATOM   1137 1HG2 ILE A  75      67.158  52.960  68.035  1.00  7.83              
ATOM   1138 2HG2 ILE A  75      66.976  54.040  66.655  1.00  7.83              
ATOM   1139 3HG2 ILE A  75      65.712  52.887  67.017  1.00  7.83              
ATOM   1140  CG1 ILE A  75      66.976  50.575  66.556  1.00  7.83              
ATOM   1141 1HG1 ILE A  75      67.652  49.831  66.139  1.00  7.83              
ATOM   1142 2HG1 ILE A  75      65.976  50.403  66.153  1.00  7.83              
ATOM   1143  CD1 ILE A  75      66.926  50.300  68.069  1.00  7.83              
ATOM   1144  HD1 ILE A  75      66.144  50.896  68.539  1.00  7.83              
ATOM   1145  HD2 ILE A  75      66.700  49.245  68.225  1.00  7.83              
ATOM   1146  HD3 ILE A  75      67.894  50.530  68.515  1.00  7.83              
ATOM   1147  C   ILE A  75      67.897  53.422  63.927  1.00  7.83              
ATOM   1148  O   ILE A  75      67.648  53.698  62.762  1.00  7.83              
ATOM   1149  N   LEU A  76      68.746  54.082  64.654  1.00  7.81              
ATOM   1150  H   LEU A  76      68.834  53.782  65.617  1.00  7.81              
ATOM   1151  CA  LEU A  76      69.831  54.912  64.206  1.00  7.81              
ATOM   1152  HA  LEU A  76      70.158  54.678  63.222  1.00  7.81              
ATOM   1153  CB  LEU A  76      69.461  56.391  64.412  1.00  7.81              
ATOM   1154  HB1 LEU A  76      68.815  56.633  63.583  1.00  7.81              
ATOM   1155  HB2 LEU A  76      70.358  56.978  64.255  1.00  7.81              
ATOM   1156  CG  LEU A  76      68.736  56.941  65.691  1.00  7.81              
ATOM   1157  HG  LEU A  76      67.676  56.911  65.488  1.00  7.81              
ATOM   1158  CD1 LEU A  76      68.880  56.359  67.101  1.00  7.81              
ATOM   1159 1HD1 LEU A  76      68.579  55.316  67.128  1.00  7.81              
ATOM   1160 2HD1 LEU A  76      69.905  56.389  67.460  1.00  7.81              
ATOM   1161 3HD1 LEU A  76      68.248  56.898  67.806  1.00  7.81              
ATOM   1162  CD2 LEU A  76      69.143  58.395  65.902  1.00  7.81              
ATOM   1163 1HD2 LEU A  76      70.063  58.402  66.463  1.00  7.81              
ATOM   1164 2HD2 LEU A  76      69.250  58.911  64.952  1.00  7.81              
ATOM   1165 3HD2 LEU A  76      68.422  58.918  66.524  1.00  7.81              
ATOM   1166  C   LEU A  76      70.910  54.572  65.262  1.00  7.81              
ATOM   1167  O   LEU A  76      70.632  54.240  66.400  1.00  7.81              
ATOM   1168  N   ASN A  77      72.176  54.720  64.901  1.00  6.99              
ATOM   1169  H   ASN A  77      72.264  54.786  63.902  1.00  6.99              
ATOM   1170  CA  ASN A  77      73.157  55.371  65.723  1.00  6.99              
ATOM   1171  HA  ASN A  77      73.138  54.923  66.729  1.00  6.99              
ATOM   1172  CB  ASN A  77      74.511  55.040  65.073  1.00  6.99              
ATOM   1173  HB1 ASN A  77      74.980  55.960  64.725  1.00  6.99              
ATOM   1174  HB2 ASN A  77      74.293  54.444  64.203  1.00  6.99              
ATOM   1175  CG  ASN A  77      75.468  54.217  65.910  1.00  6.99              
ATOM   1176  OD1 ASN A  77      76.319  54.761  66.585  1.00  6.99              
ATOM   1177  ND2 ASN A  77      75.401  52.902  65.828  1.00  6.99              
ATOM   1178 1HD2 ASN A  77      74.748  52.437  65.215  1.00  6.99              
ATOM   1179 2HD2 ASN A  77      76.070  52.371  66.354  1.00  6.99              
ATOM   1180  C   ASN A  77      72.722  56.851  65.873  1.00  6.99              
ATOM   1181  O   ASN A  77      72.224  57.242  66.928  1.00  6.99              
ATOM   1182  N   GLN A  78      72.772  57.717  64.846  1.00  4.94              
ATOM   1183  H   GLN A  78      72.989  57.365  63.921  1.00  4.94              
ATOM   1184  CA  GLN A  78      72.580  59.153  65.048  1.00  4.94              
ATOM   1185  HA  GLN A  78      71.646  59.335  65.471  1.00  4.94              
ATOM   1186  CB  GLN A  78      73.642  59.664  66.117  1.00  4.94              
ATOM   1187  HB1 GLN A  78      74.388  58.967  66.075  1.00  4.94              
ATOM   1188  HB2 GLN A  78      73.231  59.557  67.059  1.00  4.94              
ATOM   1189  CG  GLN A  78      74.488  60.998  66.248  1.00  4.94              
ATOM   1190  HG1 GLN A  78      73.820  61.820  66.159  1.00  4.94              
ATOM   1191  HG2 GLN A  78      75.196  61.068  65.436  1.00  4.94              
ATOM   1192  CD  GLN A  78      75.337  61.405  67.483  1.00  4.94              
ATOM   1193  OE1 GLN A  78      76.402  61.930  67.364  1.00  4.94              
ATOM   1194  NE2 GLN A  78      74.847  61.363  68.701  1.00  4.94              
ATOM   1195 1HE2 GLN A  78      73.860  61.283  68.913  1.00  4.94              
ATOM   1196 2HE2 GLN A  78      75.454  61.718  69.418  1.00  4.94              
ATOM   1197  C   GLN A  78      72.623  60.099  63.880  1.00  4.94              
ATOM   1198  O   GLN A  78      73.277  61.154  63.955  1.00  4.94              
ATOM   1199  N   SER A  79      71.988  59.892  62.789  1.00  2.90              
ATOM   1200  H   SER A  79      71.435  59.057  62.672  1.00  2.90              
ATOM   1201  CA  SER A  79      71.461  61.080  62.136  1.00  2.90              
ATOM   1202  HA  SER A  79      71.841  62.015  62.521  1.00  2.90              
ATOM   1203  CB  SER A  79      71.721  61.117  60.631  1.00  2.90              
ATOM   1204  HB1 SER A  79      72.793  61.062  60.450  1.00  2.90              
ATOM   1205  HB2 SER A  79      71.361  62.069  60.242  1.00  2.90              
ATOM   1206  OG  SER A  79      71.051  60.066  59.972  1.00  2.90              
ATOM   1207  HG  SER A  79      70.745  60.404  59.114  1.00  2.90              
ATOM   1208  C   SER A  79      70.008  61.024  62.477  1.00  2.90              
ATOM   1209  O   SER A  79      69.443  59.928  62.489  1.00  2.90              
ATOM   1210  N   ASN A  80      69.362  62.121  62.799  1.00  2.30              
ATOM   1211  H   ASN A  80      69.849  63.010  62.840  1.00  2.30              
ATOM   1212  CA  ASN A  80      67.920  62.033  62.966  1.00  2.30              
ATOM   1213  HA  ASN A  80      67.708  61.216  63.648  1.00  2.30              
ATOM   1214  CB  ASN A  80      67.359  63.313  63.608  1.00  2.30              
ATOM   1215  HB1 ASN A  80      66.269  63.269  63.608  1.00  2.30              
ATOM   1216  HB2 ASN A  80      67.661  64.187  63.033  1.00  2.30              
ATOM   1217  CG  ASN A  80      67.836  63.476  65.033  1.00  2.30              
ATOM   1218  OD1 ASN A  80      68.910  63.998  65.272  1.00  2.30              
ATOM   1219  ND2 ASN A  80      67.096  63.011  66.013  1.00  2.30              
ATOM   1220 1HD2 ASN A  80      66.204  62.576  65.845  1.00  2.30              
ATOM   1221 2HD2 ASN A  80      67.466  63.132  66.940  1.00  2.30              
ATOM   1222  C   ASN A  80      67.214  61.740  61.635  1.00  2.30              
ATOM   1223  O   ASN A  80      66.036  61.414  61.632  1.00  2.30              
ATOM   1224  N   SER A  81      67.933  61.786  60.513  1.00  1.67              
ATOM   1225  H   SER A  81      68.892  62.087  60.539  1.00  1.67              
ATOM   1226  CA  SER A  81      67.448  61.197  59.284  1.00  1.67              
ATOM   1227  HA  SER A  81      66.416  61.528  59.151  1.00  1.67              
ATOM   1228  CB  SER A  81      68.203  61.739  58.076  1.00  1.67              
ATOM   1229  HB1 SER A  81      67.916  62.779  57.923  1.00  1.67              
ATOM   1230  HB2 SER A  81      67.898  61.169  57.203  1.00  1.67              
ATOM   1231  OG  SER A  81      69.609  61.673  58.217  1.00  1.67              
ATOM   1232  HG  SER A  81      69.949  61.714  57.309  1.00  1.67              
ATOM   1233  C   SER A  81      67.379  59.708  59.280  1.00  1.67              
ATOM   1234  O   SER A  81      66.396  59.194  58.788  1.00  1.67              
ATOM   1235  N   ILE A  82      68.329  59.034  59.909  1.00  1.68              
ATOM   1236  H   ILE A  82      69.116  59.527  60.305  1.00  1.68              
ATOM   1237  CA  ILE A  82      68.257  57.598  60.063  1.00  1.68              
ATOM   1238  HA  ILE A  82      67.622  57.262  59.255  1.00  1.68              
ATOM   1239  CB  ILE A  82      69.600  56.986  59.769  1.00  1.68              
ATOM   1240  HB  ILE A  82      70.237  57.715  59.271  1.00  1.68              
ATOM   1241  CG2 ILE A  82      70.196  56.631  61.070  1.00  1.68              
ATOM   1242 1HG2 ILE A  82      70.260  57.472  61.751  1.00  1.68              
ATOM   1243 2HG2 ILE A  82      69.683  55.799  61.525  1.00  1.68              
ATOM   1244 3HG2 ILE A  82      71.158  56.297  60.769  1.00  1.68              
ATOM   1245  CG1 ILE A  82      69.592  55.717  58.919  1.00  1.68              
ATOM   1246 1HG1 ILE A  82      68.796  55.055  59.228  1.00  1.68              
ATOM   1247 2HG1 ILE A  82      70.518  55.174  59.060  1.00  1.68              
ATOM   1248  CD1 ILE A  82      69.547  56.000  57.439  1.00  1.68              
ATOM   1249  HD1 ILE A  82      69.318  55.082  56.901  1.00  1.68              
ATOM   1250  HD2 ILE A  82      68.835  56.784  57.208  1.00  1.68              
ATOM   1251  HD3 ILE A  82      70.538  56.340  57.161  1.00  1.68              
ATOM   1252  C   ILE A  82      67.506  57.206  61.332  1.00  1.68              
ATOM   1253  O   ILE A  82      67.076  56.083  61.415  1.00  1.68              
ATOM   1254  N   PHE A  83      67.237  58.116  62.274  1.00  1.68              
ATOM   1255  H   PHE A  83      67.717  59.000  62.203  1.00  1.68              
ATOM   1256  CA  PHE A  83      66.217  57.941  63.309  1.00  1.68              
ATOM   1257  HA  PHE A  83      66.424  57.062  63.891  1.00  1.68              
ATOM   1258  CB  PHE A  83      66.148  59.167  64.248  1.00  1.68              
ATOM   1259  HB1 PHE A  83      65.969  60.053  63.652  1.00  1.68              
ATOM   1260  HB2 PHE A  83      67.101  59.325  64.722  1.00  1.68              
ATOM   1261  CG  PHE A  83      65.064  59.188  65.321  1.00  1.68              
ATOM   1262  CD1 PHE A  83      65.344  58.779  66.641  1.00  1.68              
ATOM   1263  HD1 PHE A  83      66.310  58.373  66.891  1.00  1.68              
ATOM   1264  CE1 PHE A  83      64.363  58.882  67.643  1.00  1.68              
ATOM   1265  HE1 PHE A  83      64.581  58.556  68.651  1.00  1.68              
ATOM   1266  CZ  PHE A  83      63.095  59.403  67.337  1.00  1.68              
ATOM   1267  HZ  PHE A  83      62.336  59.477  68.104  1.00  1.68              
ATOM   1268  CE2 PHE A  83      62.804  59.803  66.023  1.00  1.68              
ATOM   1269  HE2 PHE A  83      61.821  60.182  65.780  1.00  1.68              
ATOM   1270  CD2 PHE A  83      63.785  59.705  65.022  1.00  1.68              
ATOM   1271  HD2 PHE A  83      63.550  60.029  64.019  1.00  1.68              
ATOM   1272  C   PHE A  83      64.848  57.828  62.611  1.00  1.68              
ATOM   1273  O   PHE A  83      64.081  56.869  62.707  1.00  1.68              
ATOM   1274  N   GLY A  84      64.587  58.841  61.793  1.00  1.57              
ATOM   1275  H   GLY A  84      65.226  59.624  61.743  1.00  1.57              
ATOM   1276  CA  GLY A  84      63.483  58.806  60.883  1.00  1.57              
ATOM   1277  HA1 GLY A  84      63.553  59.650  60.197  1.00  1.57              
ATOM   1278  HA2 GLY A  84      62.543  58.868  61.432  1.00  1.57              
ATOM   1279  C   GLY A  84      63.480  57.521  60.062  1.00  1.57              
ATOM   1280  O   GLY A  84      62.433  56.904  59.961  1.00  1.57              
ATOM   1281  N   CYS A  85      64.632  57.053  59.571  1.00  1.56              
ATOM   1282  H   CYS A  85      65.436  57.667  59.539  1.00  1.56              
ATOM   1283  CA  CYS A  85      64.720  55.770  58.899  1.00  1.56              
ATOM   1284  HA  CYS A  85      63.940  55.794  58.137  1.00  1.56              
ATOM   1285  CB  CYS A  85      66.000  55.516  58.129  1.00  1.56              
ATOM   1286  HB1 CYS A  85      65.928  54.543  57.639  1.00  1.56              
ATOM   1287  HB2 CYS A  85      66.831  55.488  58.813  1.00  1.56              
ATOM   1288  SG  CYS A  85      66.212  56.770  56.861  1.00  1.56              
ATOM   1289  HG  CYS A  85      64.962  56.757  56.369  1.00  1.56              
ATOM   1290  C   CYS A  85      64.343  54.557  59.750  1.00  1.56              
ATOM   1291  O   CYS A  85      63.618  53.720  59.190  1.00  1.56              
ATOM   1292  N   ILE A  86      64.724  54.496  61.053  1.00  1.68              
ATOM   1293  H   ILE A  86      65.399  55.180  61.379  1.00  1.68              
ATOM   1294  CA  ILE A  86      64.224  53.518  62.046  1.00  1.68              
ATOM   1295  HA  ILE A  86      64.719  52.550  61.942  1.00  1.68              
ATOM   1296  CB  ILE A  86      64.115  53.959  63.598  1.00  1.68              
ATOM   1297  HB  ILE A  86      63.348  54.711  63.714  1.00  1.68              
ATOM   1298  CG2 ILE A  86      63.537  52.834  64.500  1.00  1.68              
ATOM   1299 1HG2 ILE A  86      64.115  51.923  64.423  1.00  1.68              
ATOM   1300 2HG2 ILE A  86      63.504  53.142  65.541  1.00  1.68              
ATOM   1301 3HG2 ILE A  86      62.519  52.602  64.199  1.00  1.68              
ATOM   1302  CG1 ILE A  86      65.190  54.751  64.356  1.00  1.68              
ATOM   1303 1HG1 ILE A  86      65.826  55.234  63.633  1.00  1.68              
ATOM   1304 2HG1 ILE A  86      65.770  54.109  64.940  1.00  1.68              
ATOM   1305  CD1 ILE A  86      64.713  55.699  65.471  1.00  1.68              
ATOM   1306  HD1 ILE A  86      65.581  56.121  65.971  1.00  1.68              
ATOM   1307  HD2 ILE A  86      64.105  56.510  65.091  1.00  1.68              
ATOM   1308  HD3 ILE A  86      64.137  55.154  66.215  1.00  1.68              
ATOM   1309  C   ILE A  86      62.743  53.424  61.755  1.00  1.68              
ATOM   1310  O   ILE A  86      62.183  52.355  61.518  1.00  1.68              
ATOM   1311  N   PHE A  87      62.108  54.592  61.834  1.00  1.48              
ATOM   1312  H   PHE A  87      62.668  55.421  61.983  1.00  1.48              
ATOM   1313  CA  PHE A  87      60.715  54.604  62.187  1.00  1.48              
ATOM   1314  HA  PHE A  87      60.545  53.751  62.834  1.00  1.48              
ATOM   1315  CB  PHE A  87      60.329  55.904  62.901  1.00  1.48              
ATOM   1316  HB1 PHE A  87      59.304  56.146  62.640  1.00  1.48              
ATOM   1317  HB2 PHE A  87      60.943  56.740  62.567  1.00  1.48              
ATOM   1318  CG  PHE A  87      60.416  55.760  64.413  1.00  1.48              
ATOM   1319  CD1 PHE A  87      59.625  54.798  65.071  1.00  1.48              
ATOM   1320  HD1 PHE A  87      58.915  54.211  64.510  1.00  1.48              
ATOM   1321  CE1 PHE A  87      59.791  54.566  66.445  1.00  1.48              
ATOM   1322  HE1 PHE A  87      59.217  53.797  66.942  1.00  1.48              
ATOM   1323  CZ  PHE A  87      60.740  55.302  67.170  1.00  1.48              
ATOM   1324  HZ  PHE A  87      60.896  55.098  68.220  1.00  1.48              
ATOM   1325  CE2 PHE A  87      61.495  56.297  66.526  1.00  1.48              
ATOM   1326  HE2 PHE A  87      62.228  56.865  67.078  1.00  1.48              
ATOM   1327  CD2 PHE A  87      61.334  56.528  65.150  1.00  1.48              
ATOM   1328  HD2 PHE A  87      61.940  57.271  64.651  1.00  1.48              
ATOM   1329  C   PHE A  87      59.882  54.353  60.943  1.00  1.48              
ATOM   1330  O   PHE A  87      58.935  53.572  60.973  1.00  1.48              
ATOM   1331  N   TYR A  88      60.291  54.954  59.825  1.00  1.21              
ATOM   1332  H   TYR A  88      61.104  55.568  59.859  1.00  1.21              
ATOM   1333  CA  TYR A  88      59.667  54.702  58.551  1.00  1.21              
ATOM   1334  HA  TYR A  88      58.600  54.885  58.675  1.00  1.21              
ATOM   1335  CB  TYR A  88      60.162  55.654  57.467  1.00  1.21              
ATOM   1336  HB1 TYR A  88      59.752  55.316  56.517  1.00  1.21              
ATOM   1337  HB2 TYR A  88      61.249  55.589  57.403  1.00  1.21              
ATOM   1338  CG  TYR A  88      59.728  57.093  57.662  1.00  1.21              
ATOM   1339  CD1 TYR A  88      60.706  58.095  57.759  1.00  1.21              
ATOM   1340  HD1 TYR A  88      61.749  57.821  57.756  1.00  1.21              
ATOM   1341  CE1 TYR A  88      60.336  59.447  57.842  1.00  1.21              
ATOM   1342  HE1 TYR A  88      61.082  60.222  57.906  1.00  1.21              
ATOM   1343  CZ  TYR A  88      58.976  59.799  57.835  1.00  1.21              
ATOM   1344  OH  TYR A  88      58.657  61.116  57.858  1.00  1.21              
ATOM   1345  HH  TYR A  88      57.711  61.285  57.881  1.00  1.21              
ATOM   1346  CE2 TYR A  88      57.982  58.796  57.796  1.00  1.21              
ATOM   1347  HE2 TYR A  88      56.940  59.071  57.825  1.00  1.21              
ATOM   1348  CD2 TYR A  88      58.360  57.441  57.702  1.00  1.21              
ATOM   1349  HD2 TYR A  88      57.598  56.673  57.645  1.00  1.21              
ATOM   1350  C   TYR A  88      59.765  53.230  58.113  1.00  1.21              
ATOM   1351  O   TYR A  88      58.741  52.617  57.770  1.00  1.21              
ATOM   1352  N   THR A  89      60.961  52.629  58.180  1.00  1.36              
ATOM   1353  H   THR A  89      61.771  53.121  58.552  1.00  1.36              
ATOM   1354  CA  THR A  89      61.096  51.235  57.737  1.00  1.36              
ATOM   1355  HA  THR A  89      60.614  51.141  56.765  1.00  1.36              
ATOM   1356  CB  THR A  89      62.571  50.815  57.554  1.00  1.36              
ATOM   1357  HB  THR A  89      63.106  51.626  57.066  1.00  1.36              
ATOM   1358  CG2 THR A  89      63.362  50.418  58.804  1.00  1.36              
ATOM   1359 1HG2 THR A  89      64.413  50.291  58.548  1.00  1.36              
ATOM   1360 2HG2 THR A  89      63.293  51.202  59.553  1.00  1.36              
ATOM   1361 3HG2 THR A  89      62.984  49.488  59.227  1.00  1.36              
ATOM   1362  OG1 THR A  89      62.624  49.692  56.709  1.00  1.36              
ATOM   1363  HG1 THR A  89      63.455  49.245  56.886  1.00  1.36              
ATOM   1364  C   THR A  89      60.404  50.250  58.666  1.00  1.36              
ATOM   1365  O   THR A  89      59.744  49.315  58.213  1.00  1.36              
ATOM   1366  N   LEU A  90      60.465  50.490  59.977  1.00  1.39              
ATOM   1367  H   LEU A  90      61.036  51.259  60.316  1.00  1.39              
ATOM   1368  CA  LEU A  90      59.755  49.679  60.955  1.00  1.39              
ATOM   1369  HA  LEU A  90      60.107  48.651  60.864  1.00  1.39              
ATOM   1370  CB  LEU A  90      60.097  50.208  62.360  1.00  1.39              
ATOM   1371  HB1 LEU A  90      59.797  51.256  62.417  1.00  1.39              
ATOM   1372  HB2 LEU A  90      61.179  50.161  62.491  1.00  1.39              
ATOM   1373  CG  LEU A  90      59.440  49.451  63.525  1.00  1.39              
ATOM   1374  HG  LEU A  90      58.356  49.492  63.422  1.00  1.39              
ATOM   1375  CD1 LEU A  90      59.877  47.985  63.592  1.00  1.39              
ATOM   1376 1HD1 LEU A  90      59.458  47.522  64.485  1.00  1.39              
ATOM   1377 2HD1 LEU A  90      59.512  47.447  62.718  1.00  1.39              
ATOM   1378 3HD1 LEU A  90      60.966  47.927  63.635  1.00  1.39              
ATOM   1379  CD2 LEU A  90      59.812  50.141  64.838  1.00  1.39              
ATOM   1380 1HD2 LEU A  90      59.324  49.637  65.671  1.00  1.39              
ATOM   1381 2HD2 LEU A  90      60.894  50.106  64.981  1.00  1.39              
ATOM   1382 3HD2 LEU A  90      59.494  51.183  64.813  1.00  1.39              
ATOM   1383  C   LEU A  90      58.239  49.680  60.698  1.00  1.39              
ATOM   1384  O   LEU A  90      57.596  48.623  60.764  1.00  1.39              
ATOM   1385  N   GLN A  91      57.688  50.856  60.372  1.00  1.23              
ATOM   1386  H   GLN A  91      58.286  51.677  60.356  1.00  1.23              
ATOM   1387  CA  GLN A  91      56.274  51.012  60.040  1.00  1.23              
ATOM   1388  HA  GLN A  91      55.693  50.535  60.830  1.00  1.23              
ATOM   1389  CB  GLN A  91      55.894  52.503  60.010  1.00  1.23              
ATOM   1390  HB1 GLN A  91      54.899  52.598  59.574  1.00  1.23              
ATOM   1391  HB2 GLN A  91      56.596  53.046  59.376  1.00  1.23              
ATOM   1392  CG  GLN A  91      55.839  53.154  61.397  1.00  1.23              
ATOM   1393  HG1 GLN A  91      56.779  53.022  61.925  1.00  1.23              
ATOM   1394  HG2 GLN A  91      55.080  52.661  61.998  1.00  1.23              
ATOM   1395  CD  GLN A  91      55.504  54.642  61.299  1.00  1.23              
ATOM   1396  OE1 GLN A  91      54.355  55.040  61.194  1.00  1.23              
ATOM   1397  NE2 GLN A  91      56.471  55.518  61.390  1.00  1.23              
ATOM   1398 1HE2 GLN A  91      57.423  55.197  61.466  1.00  1.23              
ATOM   1399 2HE2 GLN A  91      56.218  56.495  61.382  1.00  1.23              
ATOM   1400  C   GLN A  91      55.820  50.346  58.725  1.00  1.23              
ATOM   1401  O   GLN A  91      54.639  49.963  58.671  1.00  1.23              
ATOM   1402  N   LEU A  92      56.744  50.258  57.742  1.00  1.35              
ATOM   1403  H   LEU A  92      57.629  50.716  57.924  1.00  1.35              
ATOM   1404  CA  LEU A  92      56.634  49.576  56.428  1.00  1.35              
ATOM   1405  HA  LEU A  92      55.690  49.856  55.963  1.00  1.35              
ATOM   1406  CB  LEU A  92      57.828  50.073  55.575  1.00  1.35              
ATOM   1407  HB1 LEU A  92      58.737  49.678  56.020  1.00  1.35              
ATOM   1408  HB2 LEU A  92      57.899  51.156  55.634  1.00  1.35              
ATOM   1409  CG  LEU A  92      57.843  49.669  54.092  1.00  1.35              
ATOM   1410  HG  LEU A  92      57.644  48.604  53.987  1.00  1.35              
ATOM   1411  CD1 LEU A  92      56.827  50.467  53.281  1.00  1.35              
ATOM   1412 1HD1 LEU A  92      56.788  50.086  52.262  1.00  1.35              
ATOM   1413 2HD1 LEU A  92      55.845  50.371  53.734  1.00  1.35              
ATOM   1414 3HD1 LEU A  92      57.107  51.518  53.261  1.00  1.35              
ATOM   1415  CD2 LEU A  92      59.223  49.972  53.507  1.00  1.35              
ATOM   1416 1HD2 LEU A  92      59.254  49.675  52.460  1.00  1.35              
ATOM   1417 2HD2 LEU A  92      59.431  51.038  53.589  1.00  1.35              
ATOM   1418 3HD2 LEU A  92      59.988  49.413  54.050  1.00  1.35              
ATOM   1419  C   LEU A  92      56.688  48.026  56.497  1.00  1.35              
ATOM   1420  O   LEU A  92      56.005  47.308  55.743  1.00  1.35              
ATOM   1421  N   LEU A  93      57.487  47.526  57.448  1.00  1.55              
ATOM   1422  H   LEU A  93      58.039  48.203  57.966  1.00  1.55              
ATOM   1423  CA  LEU A  93      57.630  46.112  57.814  1.00  1.55              
ATOM   1424  HA  LEU A  93      57.733  45.534  56.895  1.00  1.55              
ATOM   1425  CB  LEU A  93      58.937  45.992  58.628  1.00  1.55              
ATOM   1426  HB1 LEU A  93      58.897  46.692  59.463  1.00  1.55              
ATOM   1427  HB2 LEU A  93      59.763  46.303  57.985  1.00  1.55              
ATOM   1428  CG  LEU A  93      59.255  44.598  59.194  1.00  1.55              
ATOM   1429  HG  LEU A  93      58.494  44.324  59.926  1.00  1.55              
ATOM   1430  CD1 LEU A  93      59.301  43.515  58.115  1.00  1.55              
ATOM   1431 1HD1 LEU A  93      59.654  42.576  58.535  1.00  1.55              
ATOM   1432 2HD1 LEU A  93      58.305  43.362  57.699  1.00  1.55              
ATOM   1433 3HD1 LEU A  93      59.978  43.822  57.317  1.00  1.55              
ATOM   1434  CD2 LEU A  93      60.608  44.634  59.910  1.00  1.55              
ATOM   1435 1HD2 LEU A  93      60.841  43.659  60.331  1.00  1.55              
ATOM   1436 2HD2 LEU A  93      61.394  44.918  59.208  1.00  1.55              
ATOM   1437 3HD2 LEU A  93      60.576  45.371  60.713  1.00  1.55              
ATOM   1438  C   LEU A  93      56.403  45.552  58.577  1.00  1.55              
ATOM   1439  O   LEU A  93      55.729  44.608  58.133  1.00  1.55              
ATOM   1440  N   LEU A  94      56.039  46.212  59.687  1.00  1.44              
ATOM   1441  H   LEU A  94      56.640  46.986  59.955  1.00  1.44              
ATOM   1442  CA  LEU A  94      54.613  46.343  60.044  1.00  1.44              
ATOM   1443  HA  LEU A  94      54.155  45.364  60.187  1.00  1.44              
ATOM   1444  CB  LEU A  94      54.510  47.195  61.332  1.00  1.44              
ATOM   1445  HB1 LEU A  94      53.469  47.464  61.511  1.00  1.44              
ATOM   1446  HB2 LEU A  94      55.047  48.127  61.153  1.00  1.44              
ATOM   1447  CG  LEU A  94      55.073  46.531  62.602  1.00  1.44              
ATOM   1448  HG  LEU A  94      55.962  45.949  62.360  1.00  1.44              
ATOM   1449  CD1 LEU A  94      55.460  47.577  63.644  1.00  1.44              
ATOM   1450 1HD1 LEU A  94      55.838  47.087  64.541  1.00  1.44              
ATOM   1451 2HD1 LEU A  94      56.248  48.216  63.242  1.00  1.44              
ATOM   1452 3HD1 LEU A  94      54.599  48.192  63.903  1.00  1.44              
ATOM   1453  CD2 LEU A  94      54.027  45.614  63.235  1.00  1.44              
ATOM   1454 1HD2 LEU A  94      54.461  45.083  64.082  1.00  1.44              
ATOM   1455 2HD2 LEU A  94      53.185  46.211  63.587  1.00  1.44              
ATOM   1456 3HD2 LEU A  94      53.669  44.892  62.504  1.00  1.44              
ATOM   1457  C   LEU A  94      53.901  47.069  58.888  1.00  1.44              
ATOM   1458  O   LEU A  94      54.514  47.457  57.923  1.00  1.44              
ATOM   1459  N   GLY A  95      52.595  47.215  58.872  1.00  1.39              
ATOM   1460  H   GLY A  95      52.081  46.995  59.703  1.00  1.39              
ATOM   1461  CA  GLY A  95      51.912  47.177  57.567  1.00  1.39              
ATOM   1462  HA1 GLY A  95      52.249  48.025  56.967  1.00  1.39              
ATOM   1463  HA2 GLY A  95      50.839  47.284  57.719  1.00  1.39              
ATOM   1464  C   GLY A  95      52.160  45.895  56.753  1.00  1.39              
ATOM   1465  O   GLY A  95      51.178  45.175  56.587  1.00  1.39              
ATOM   1466  N   CYS A  96      53.392  45.559  56.308  1.00  1.57              
ATOM   1467  H   CYS A  96      54.188  46.162  56.504  1.00  1.57              
ATOM   1468  CA  CYS A  96      53.559  44.387  55.436  1.00  1.57              
ATOM   1469  HA  CYS A  96      52.924  44.539  54.562  1.00  1.57              
ATOM   1470  CB  CYS A  96      55.009  44.350  54.926  1.00  1.57              
ATOM   1471  HB1 CYS A  96      55.701  44.279  55.762  1.00  1.57              
ATOM   1472  HB2 CYS A  96      55.215  45.277  54.388  1.00  1.57              
ATOM   1473  SG  CYS A  96      55.265  42.938  53.810  1.00  1.57              
ATOM   1474  HG  CYS A  96      56.481  43.285  53.374  1.00  1.57              
ATOM   1475  C   CYS A  96      53.093  43.048  56.041  1.00  1.57              
ATOM   1476  O   CYS A  96      52.234  42.392  55.450  1.00  1.57              
ATOM   1477  N   LEU A  97      53.619  42.615  57.200  1.00  2.23              
ATOM   1478  H   LEU A  97      54.341  43.168  57.648  1.00  2.23              
ATOM   1479  CA  LEU A  97      53.286  41.256  57.670  1.00  2.23              
ATOM   1480  HA  LEU A  97      52.227  41.087  57.467  1.00  2.23              
ATOM   1481  CB  LEU A  97      54.088  40.230  56.818  1.00  2.23              
ATOM   1482  HB1 LEU A  97      55.103  40.136  57.204  1.00  2.23              
ATOM   1483  HB2 LEU A  97      54.183  40.618  55.803  1.00  2.23              
ATOM   1484  CG  LEU A  97      53.450  38.832  56.682  1.00  2.23              
ATOM   1485  HG  LEU A  97      52.459  38.936  56.241  1.00  2.23              
ATOM   1486  CD1 LEU A  97      54.307  37.978  55.744  1.00  2.23              
ATOM   1487 1HD1 LEU A  97      53.834  37.008  55.588  1.00  2.23              
ATOM   1488 2HD1 LEU A  97      54.394  38.475  54.776  1.00  2.23              
ATOM   1489 3HD1 LEU A  97      55.302  37.833  56.164  1.00  2.23              
ATOM   1490  CD2 LEU A  97      53.314  38.068  58.003  1.00  2.23              
ATOM   1491 1HD2 LEU A  97      53.008  37.041  57.802  1.00  2.23              
ATOM   1492 2HD2 LEU A  97      54.268  38.061  58.531  1.00  2.23              
ATOM   1493 3HD2 LEU A  97      52.545  38.525  58.619  1.00  2.23              
ATOM   1494  C   LEU A  97      53.493  41.009  59.174  1.00  2.23              
ATOM   1495  O   LEU A  97      54.643  40.841  59.580  1.00  2.23              
ATOM   1496  N   ARG A  98      52.427  40.946  60.011  1.00  2.46              
ATOM   1497  H   ARG A  98      51.521  41.165  59.620  1.00  2.46              
ATOM   1498  CA  ARG A  98      52.573  40.735  61.486  1.00  2.46              
ATOM   1499  HA  ARG A  98      53.179  39.837  61.607  1.00  2.46              
ATOM   1500  CB  ARG A  98      53.400  41.941  62.055  1.00  2.46              
ATOM   1501  HB1 ARG A  98      52.960  42.359  62.958  1.00  2.46              
ATOM   1502  HB2 ARG A  98      53.366  42.761  61.334  1.00  2.46              
ATOM   1503  CG  ARG A  98      54.872  41.618  62.399  1.00  2.46              
ATOM   1504  HG1 ARG A  98      55.157  40.646  61.997  1.00  2.46              
ATOM   1505  HG2 ARG A  98      54.983  41.563  63.483  1.00  2.46              
ATOM   1506  CD  ARG A  98      55.822  42.695  61.843  1.00  2.46              
ATOM   1507  HD1 ARG A  98      55.665  43.616  62.403  1.00  2.46              
ATOM   1508  HD2 ARG A  98      55.577  42.900  60.799  1.00  2.46              
ATOM   1509  NE  ARG A  98      57.244  42.313  61.947  1.00  2.46              
ATOM   1510  HE  ARG A  98      57.738  42.660  62.749  1.00  2.46              
ATOM   1511  CZ  ARG A  98      57.933  41.609  61.063  1.00  2.46              
ATOM   1512  NH1 ARG A  98      59.218  41.439  61.214  1.00  2.46              
ATOM   1513 1HH1 ARG A  98      59.705  41.894  61.966  1.00  2.46              
ATOM   1514 2HH1 ARG A  98      59.726  40.857  60.572  1.00  2.46              
ATOM   1515  NH2 ARG A  98      57.378  41.057  60.023  1.00  2.46              
ATOM   1516 1HH2 ARG A  98      56.366  41.127  59.910  1.00  2.46              
ATOM   1517 2HH2 ARG A  98      57.911  40.587  59.320  1.00  2.46              
ATOM   1518  C   ARG A  98      51.327  40.438  62.389  1.00  2.46              
ATOM   1519  O   ARG A  98      51.359  40.764  63.576  1.00  2.46              
ATOM   1520  N   THR A  99      50.257  39.813  61.882  1.00  2.55              
ATOM   1521  H   THR A  99      50.288  39.564  60.907  1.00  2.55              
ATOM   1522  CA  THR A  99      49.093  39.312  62.685  1.00  2.55              
ATOM   1523  HA  THR A  99      48.290  39.126  61.972  1.00  2.55              
ATOM   1524  CB  THR A  99      49.395  37.938  63.328  1.00  2.55              
ATOM   1525  HB  THR A  99      48.445  37.470  63.590  1.00  2.55              
ATOM   1526  CG2 THR A  99      50.156  36.968  62.421  1.00  2.55              
ATOM   1527 1HG2 THR A  99      50.196  35.984  62.890  1.00  2.55              
ATOM   1528 2HG2 THR A  99      49.638  36.873  61.466  1.00  2.55              
ATOM   1529 3HG2 THR A  99      51.174  37.319  62.249  1.00  2.55              
ATOM   1530  OG1 THR A  99      50.141  38.094  64.510  1.00  2.55              
ATOM   1531  HG1 THR A  99      50.520  37.239  64.735  1.00  2.55              
ATOM   1532  C   THR A  99      48.480  40.328  63.712  1.00  2.55              
ATOM   1533  O   THR A  99      48.501  41.555  63.504  1.00  2.55              
ATOM   1534  N   ARG A 100      47.842  39.848  64.806  1.00  1.87              
ATOM   1535  H   ARG A 100      47.912  38.860  65.008  1.00  1.87              
ATOM   1536  CA  ARG A 100      47.130  40.736  65.754  1.00  1.87              
ATOM   1537  HA  ARG A 100      46.443  41.302  65.128  1.00  1.87              
ATOM   1538  CB  ARG A 100      46.301  40.030  66.847  1.00  1.87              
ATOM   1539  HB1 ARG A 100      46.719  40.266  67.828  1.00  1.87              
ATOM   1540  HB2 ARG A 100      46.375  38.949  66.720  1.00  1.87              
ATOM   1541  CG  ARG A 100      44.799  40.414  66.853  1.00  1.87              
ATOM   1542  HG1 ARG A 100      44.344  39.998  67.754  1.00  1.87              
ATOM   1543  HG2 ARG A 100      44.345  39.894  66.008  1.00  1.87              
ATOM   1544  CD  ARG A 100      44.367  41.900  66.731  1.00  1.87              
ATOM   1545  HD1 ARG A 100      43.296  41.889  66.523  1.00  1.87              
ATOM   1546  HD2 ARG A 100      44.847  42.364  65.869  1.00  1.87              
ATOM   1547  NE  ARG A 100      44.609  42.741  67.928  1.00  1.87              
ATOM   1548  HE  ARG A 100      45.456  42.581  68.446  1.00  1.87              
ATOM   1549  CZ  ARG A 100      43.843  43.748  68.344  1.00  1.87              
ATOM   1550  NH1 ARG A 100      44.146  44.469  69.381  1.00  1.87              
ATOM   1551 1HH1 ARG A 100      44.973  44.318  69.920  1.00  1.87              
ATOM   1552 2HH1 ARG A 100      43.464  45.198  69.636  1.00  1.87              
ATOM   1553  NH2 ARG A 100      42.734  44.111  67.770  1.00  1.87              
ATOM   1554 1HH2 ARG A 100      42.343  43.620  66.995  1.00  1.87              
ATOM   1555 2HH2 ARG A 100      42.228  44.888  68.215  1.00  1.87              
ATOM   1556  C   ARG A 100      48.035  41.834  66.376  1.00  1.87              
ATOM   1557  O   ARG A 100      47.672  43.023  66.484  1.00  1.87              
ATOM   1558  N   TRP A 101      49.251  41.410  66.723  1.00  1.74              
ATOM   1559  H   TRP A 101      49.460  40.431  66.592  1.00  1.74              
ATOM   1560  CA  TRP A 101      50.330  42.254  67.238  1.00  1.74              
ATOM   1561  HA  TRP A 101      50.034  42.654  68.207  1.00  1.74              
ATOM   1562  CB  TRP A 101      51.583  41.389  67.433  1.00  1.74              
ATOM   1563  HB1 TRP A 101      52.315  41.957  68.009  1.00  1.74              
ATOM   1564  HB2 TRP A 101      52.019  41.184  66.453  1.00  1.74              
ATOM   1565  CG  TRP A 101      51.339  40.078  68.127  1.00  1.74              
ATOM   1566  CD1 TRP A 101      51.734  38.865  67.675  1.00  1.74              
ATOM   1567  HD1 TRP A 101      52.305  38.699  66.768  1.00  1.74              
ATOM   1568  NE1 TRP A 101      51.294  37.878  68.538  1.00  1.74              
ATOM   1569  HE1 TRP A 101      51.509  36.896  68.430  1.00  1.74              
ATOM   1570  CE2 TRP A 101      50.570  38.408  69.583  1.00  1.74              
ATOM   1571  CZ2 TRP A 101      49.911  37.828  70.676  1.00  1.74              
ATOM   1572  HZ2 TRP A 101      49.915  36.757  70.810  1.00  1.74              
ATOM   1573  CH2 TRP A 101      49.257  38.658  71.600  1.00  1.74              
ATOM   1574  HH2 TRP A 101      48.752  38.228  72.455  1.00  1.74              
ATOM   1575  CZ3 TRP A 101      49.278  40.053  71.424  1.00  1.74              
ATOM   1576  HZ3 TRP A 101      48.791  40.689  72.152  1.00  1.74              
ATOM   1577  CE3 TRP A 101      49.944  40.626  70.322  1.00  1.74              
ATOM   1578  HE3 TRP A 101      49.967  41.699  70.218  1.00  1.74              
ATOM   1579  CD2 TRP A 101      50.602  39.818  69.366  1.00  1.74              
ATOM   1580  C   TRP A 101      50.602  43.471  66.321  1.00  1.74              
ATOM   1581  O   TRP A 101      50.916  44.575  66.797  1.00  1.74              
ATOM   1582  N   ALA A 102      50.399  43.291  65.005  1.00  1.59              
ATOM   1583  H   ALA A 102      50.185  42.361  64.657  1.00  1.59              
ATOM   1584  CA  ALA A 102      50.578  44.352  64.027  1.00  1.59              
ATOM   1585  HA  ALA A 102      51.629  44.631  64.075  1.00  1.59              
ATOM   1586  CB  ALA A 102      50.300  43.879  62.594  1.00  1.59              
ATOM   1587  HB1 ALA A 102      50.849  42.977  62.373  1.00  1.59              
ATOM   1588  HB2 ALA A 102      49.237  43.696  62.446  1.00  1.59              
ATOM   1589  HB3 ALA A 102      50.617  44.651  61.891  1.00  1.59              
ATOM   1590  C   ALA A 102      49.775  45.622  64.258  1.00  1.59              
ATOM   1591  O   ALA A 102      50.395  46.679  64.296  1.00  1.59              
ATOM   1592  N   SER A 103      48.437  45.571  64.362  1.00  1.43              
ATOM   1593  H   SER A 103      47.971  44.672  64.341  1.00  1.43              
ATOM   1594  CA  SER A 103      47.683  46.865  64.453  1.00  1.43              
ATOM   1595  HA  SER A 103      47.891  47.439  63.550  1.00  1.43              
ATOM   1596  CB  SER A 103      46.174  46.642  64.527  1.00  1.43              
ATOM   1597  HB1 SER A 103      45.924  46.127  65.457  1.00  1.43              
ATOM   1598  HB2 SER A 103      45.849  46.035  63.680  1.00  1.43              
ATOM   1599  OG  SER A 103      45.523  47.900  64.484  1.00  1.43              
ATOM   1600  HG  SER A 103      44.601  47.755  64.733  1.00  1.43              
ATOM   1601  C   SER A 103      48.131  47.719  65.651  1.00  1.43              
ATOM   1602  O   SER A 103      48.234  48.956  65.549  1.00  1.43              
ATOM   1603  N   VAL A 104      48.455  47.059  66.773  1.00  1.45              
ATOM   1604  H   VAL A 104      48.418  46.048  66.802  1.00  1.45              
ATOM   1605  CA  VAL A 104      48.828  47.819  67.984  1.00  1.45              
ATOM   1606  HA  VAL A 104      48.207  48.715  68.023  1.00  1.45              
ATOM   1607  CB  VAL A 104      48.504  47.033  69.274  1.00  1.45              
ATOM   1608  HB  VAL A 104      48.860  47.613  70.126  1.00  1.45              
ATOM   1609  CG1 VAL A 104      46.988  46.861  69.434  1.00  1.45              
ATOM   1610 1HG1 VAL A 104      46.774  46.379  70.388  1.00  1.45              
ATOM   1611 2HG1 VAL A 104      46.503  47.838  69.426  1.00  1.45              
ATOM   1612 3HG1 VAL A 104      46.583  46.255  68.624  1.00  1.45              
ATOM   1613  CG2 VAL A 104      49.126  45.632  69.351  1.00  1.45              
ATOM   1614 1HG2 VAL A 104      48.866  45.168  70.303  1.00  1.45              
ATOM   1615 2HG2 VAL A 104      48.766  44.999  68.541  1.00  1.45              
ATOM   1616 3HG2 VAL A 104      50.211  45.699  69.304  1.00  1.45              
ATOM   1617  C   VAL A 104      50.268  48.334  68.024  1.00  1.45              
ATOM   1618  O   VAL A 104      50.478  49.501  68.360  1.00  1.45              
ATOM   1619  N   LEU A 105      51.268  47.545  67.615  1.00  1.54              
ATOM   1620  H   LEU A 105      51.078  46.584  67.340  1.00  1.54              
ATOM   1621  CA  LEU A 105      52.652  48.063  67.579  1.00  1.54              
ATOM   1622  HA  LEU A 105      52.831  48.666  68.468  1.00  1.54              
ATOM   1623  CB  LEU A 105      53.624  46.866  67.602  1.00  1.54              
ATOM   1624  HB1 LEU A 105      54.646  47.241  67.532  1.00  1.54              
ATOM   1625  HB2 LEU A 105      53.430  46.240  66.729  1.00  1.54              
ATOM   1626  CG  LEU A 105      53.500  45.999  68.877  1.00  1.54              
ATOM   1627  HG  LEU A 105      52.483  45.624  68.969  1.00  1.54              
ATOM   1628  CD1 LEU A 105      54.425  44.787  68.799  1.00  1.54              
ATOM   1629 1HD1 LEU A 105      54.298  44.171  69.690  1.00  1.54              
ATOM   1630 2HD1 LEU A 105      54.170  44.187  67.925  1.00  1.54              
ATOM   1631 3HD1 LEU A 105      55.464  45.107  68.731  1.00  1.54              
ATOM   1632  CD2 LEU A 105      53.843  46.789  70.143  1.00  1.54              
ATOM   1633 1HD2 LEU A 105      53.820  46.124  71.006  1.00  1.54              
ATOM   1634 2HD2 LEU A 105      54.841  47.221  70.057  1.00  1.54              
ATOM   1635 3HD2 LEU A 105      53.114  47.579  70.314  1.00  1.54              
ATOM   1636  C   LEU A 105      52.897  48.997  66.371  1.00  1.54              
ATOM   1637  O   LEU A 105      53.757  49.885  66.403  1.00  1.54              
ATOM   1638  N   MET A 106      52.065  48.881  65.332  1.00  1.27              
ATOM   1639  H   MET A 106      51.442  48.078  65.310  1.00  1.27              
ATOM   1640  CA  MET A 106      51.873  49.910  64.309  1.00  1.27              
ATOM   1641  HA  MET A 106      52.821  50.078  63.797  1.00  1.27              
ATOM   1642  CB  MET A 106      50.846  49.410  63.279  1.00  1.27              
ATOM   1643  HB1 MET A 106      49.938  49.134  63.802  1.00  1.27              
ATOM   1644  HB2 MET A 106      51.248  48.523  62.789  1.00  1.27              
ATOM   1645  CG  MET A 106      50.453  50.409  62.194  1.00  1.27              
ATOM   1646  HG1 MET A 106      51.259  50.446  61.465  1.00  1.27              
ATOM   1647  HG2 MET A 106      50.331  51.398  62.635  1.00  1.27              
ATOM   1648  SD  MET A 106      48.896  50.016  61.344  1.00  1.27              
ATOM   1649  CE  MET A 106      49.384  48.522  60.437  1.00  1.27              
ATOM   1650  HE1 MET A 106      48.545  48.171  59.835  1.00  1.27              
ATOM   1651  HE2 MET A 106      50.225  48.746  59.779  1.00  1.27              
ATOM   1652  HE3 MET A 106      49.666  47.737  61.139  1.00  1.27              
ATOM   1653  C   MET A 106      51.444  51.238  64.934  1.00  1.27              
ATOM   1654  O   MET A 106      52.095  52.263  64.700  1.00  1.27              
ATOM   1655  N   LEU A 107      50.379  51.228  65.745  1.00  1.27              
ATOM   1656  H   LEU A 107      49.890  50.357  65.928  1.00  1.27              
ATOM   1657  CA  LEU A 107      49.996  52.431  66.494  1.00  1.27              
ATOM   1658  HA  LEU A 107      49.776  53.216  65.769  1.00  1.27              
ATOM   1659  CB  LEU A 107      48.678  52.136  67.236  1.00  1.27              
ATOM   1660  HB1 LEU A 107      48.820  51.321  67.944  1.00  1.27              
ATOM   1661  HB2 LEU A 107      47.966  51.789  66.487  1.00  1.27              
ATOM   1662  CG  LEU A 107      48.048  53.333  67.977  1.00  1.27              
ATOM   1663  HG  LEU A 107      48.261  54.257  67.438  1.00  1.27              
ATOM   1664  CD1 LEU A 107      46.534  53.147  68.051  1.00  1.27              
ATOM   1665 1HD1 LEU A 107      46.085  53.970  68.606  1.00  1.27              
ATOM   1666 2HD1 LEU A 107      46.101  53.145  67.051  1.00  1.27              
ATOM   1667 3HD1 LEU A 107      46.286  52.211  68.554  1.00  1.27              
ATOM   1668  CD2 LEU A 107      48.559  53.442  69.416  1.00  1.27              
ATOM   1669 1HD2 LEU A 107      48.039  54.252  69.928  1.00  1.27              
ATOM   1670 2HD2 LEU A 107      48.379  52.514  69.958  1.00  1.27              
ATOM   1671 3HD2 LEU A 107      49.624  53.664  69.429  1.00  1.27              
ATOM   1672  C   LEU A 107      51.125  52.990  67.376  1.00  1.27              
ATOM   1673  O   LEU A 107      51.345  54.195  67.348  1.00  1.27              
ATOM   1674  N   LEU A 108      51.894  52.151  68.075  1.00  1.31              
ATOM   1675  H   LEU A 108      51.644  51.169  68.092  1.00  1.31              
ATOM   1676  CA  LEU A 108      52.995  52.626  68.925  1.00  1.31              
ATOM   1677  HA  LEU A 108      52.583  53.376  69.601  1.00  1.31              
ATOM   1678  CB  LEU A 108      53.501  51.431  69.761  1.00  1.31              
ATOM   1679  HB1 LEU A 108      53.950  50.701  69.089  1.00  1.31              
ATOM   1680  HB2 LEU A 108      52.645  50.958  70.247  1.00  1.31              
ATOM   1681  CG  LEU A 108      54.535  51.791  70.846  1.00  1.31              
ATOM   1682  HG  LEU A 108      55.399  52.269  70.384  1.00  1.31              
ATOM   1683  CD1 LEU A 108      53.956  52.727  71.910  1.00  1.31              
ATOM   1684 1HD1 LEU A 108      54.699  52.901  72.688  1.00  1.31              
ATOM   1685 2HD1 LEU A 108      53.704  53.690  71.467  1.00  1.31              
ATOM   1686 3HD1 LEU A 108      53.065  52.286  72.358  1.00  1.31              
ATOM   1687  CD2 LEU A 108      55.007  50.519  71.552  1.00  1.31              
ATOM   1688 1HD2 LEU A 108      55.754  50.767  72.306  1.00  1.31              
ATOM   1689 2HD2 LEU A 108      54.164  50.023  72.035  1.00  1.31              
ATOM   1690 3HD2 LEU A 108      55.459  49.839  70.830  1.00  1.31              
ATOM   1691  C   LEU A 108      54.124  53.303  68.140  1.00  1.31              
ATOM   1692  O   LEU A 108      54.490  54.428  68.454  1.00  1.31              
ATOM   1693  N   SER A 109      54.653  52.661  67.099  1.00  1.23              
ATOM   1694  H   SER A 109      54.303  51.738  66.874  1.00  1.23              
ATOM   1695  CA  SER A 109      55.716  53.251  66.269  1.00  1.23              
ATOM   1696  HA  SER A 109      56.554  53.519  66.913  1.00  1.23              
ATOM   1697  CB  SER A 109      56.216  52.226  65.239  1.00  1.23              
ATOM   1698  HB1 SER A 109      56.787  51.451  65.754  1.00  1.23              
ATOM   1699  HB2 SER A 109      56.878  52.721  64.527  1.00  1.23              
ATOM   1700  OG  SER A 109      55.143  51.613  64.540  1.00  1.23              
ATOM   1701  HG  SER A 109      54.715  50.979  65.141  1.00  1.23              
ATOM   1702  C   SER A 109      55.261  54.529  65.566  1.00  1.23              
ATOM   1703  O   SER A 109      56.025  55.495  65.508  1.00  1.23              
ATOM   1704  N   SER A 110      54.009  54.583  65.086  1.00  1.11              
ATOM   1705  H   SER A 110      53.413  53.769  65.186  1.00  1.11              
ATOM   1706  CA  SER A 110      53.500  55.850  64.530  1.00  1.11              
ATOM   1707  HA  SER A 110      54.265  56.228  63.848  1.00  1.11              
ATOM   1708  CB  SER A 110      52.224  55.734  63.673  1.00  1.11              
ATOM   1709  HB1 SER A 110      52.538  55.579  62.646  1.00  1.11              
ATOM   1710  HB2 SER A 110      51.704  56.694  63.681  1.00  1.11              
ATOM   1711  OG  SER A 110      51.290  54.714  64.001  1.00  1.11              
ATOM   1712  HG  SER A 110      51.758  53.931  64.350  1.00  1.11              
ATOM   1713  C   SER A 110      53.298  56.958  65.560  1.00  1.11              
ATOM   1714  O   SER A 110      53.578  58.101  65.226  1.00  1.11              
ATOM   1715  N   LEU A 111      52.858  56.682  66.789  1.00  1.22              
ATOM   1716  H   LEU A 111      52.550  55.741  67.017  1.00  1.22              
ATOM   1717  CA  LEU A 111      52.705  57.736  67.796  1.00  1.22              
ATOM   1718  HA  LEU A 111      52.322  58.625  67.299  1.00  1.22              
ATOM   1719  CB  LEU A 111      51.672  57.334  68.867  1.00  1.22              
ATOM   1720  HB1 LEU A 111      51.712  58.083  69.659  1.00  1.22              
ATOM   1721  HB2 LEU A 111      51.962  56.375  69.299  1.00  1.22              
ATOM   1722  CG  LEU A 111      50.208  57.246  68.374  1.00  1.22              
ATOM   1723  HG  LEU A 111      50.103  56.405  67.692  1.00  1.22              
ATOM   1724  CD1 LEU A 111      49.276  57.021  69.569  1.00  1.22              
ATOM   1725 1HD1 LEU A 111      48.256  56.861  69.219  1.00  1.22              
ATOM   1726 2HD1 LEU A 111      49.602  56.138  70.117  1.00  1.22              
ATOM   1727 3HD1 LEU A 111      49.299  57.886  70.232  1.00  1.22              
ATOM   1728  CD2 LEU A 111      49.725  58.506  67.643  1.00  1.22              
ATOM   1729 1HD2 LEU A 111      48.652  58.440  67.461  1.00  1.22              
ATOM   1730 2HD2 LEU A 111      49.933  59.391  68.246  1.00  1.22              
ATOM   1731 3HD2 LEU A 111      50.227  58.591  66.680  1.00  1.22              
ATOM   1732  C   LEU A 111      54.037  58.197  68.411  1.00  1.22              
ATOM   1733  O   LEU A 111      54.177  59.370  68.757  1.00  1.22              
ATOM   1734  N   VAL A 112      55.051  57.327  68.460  1.00  1.26              
ATOM   1735  H   VAL A 112      54.861  56.350  68.257  1.00  1.26              
ATOM   1736  CA  VAL A 112      56.426  57.740  68.776  1.00  1.26              
ATOM   1737  HA  VAL A 112      56.389  58.351  69.679  1.00  1.26              
ATOM   1738  CB  VAL A 112      57.354  56.550  69.082  1.00  1.26              
ATOM   1739  HB  VAL A 112      57.348  55.853  68.242  1.00  1.26              
ATOM   1740  CG1 VAL A 112      58.796  57.009  69.350  1.00  1.26              
ATOM   1741 1HG1 VAL A 112      59.400  56.163  69.674  1.00  1.26              
ATOM   1742 2HG1 VAL A 112      59.238  57.417  68.441  1.00  1.26              
ATOM   1743 3HG1 VAL A 112      58.809  57.773  70.129  1.00  1.26              
ATOM   1744  CG2 VAL A 112      56.897  55.821  70.352  1.00  1.26              
ATOM   1745 1HG2 VAL A 112      57.523  54.946  70.523  1.00  1.26              
ATOM   1746 2HG2 VAL A 112      56.967  56.486  71.213  1.00  1.26              
ATOM   1747 3HG2 VAL A 112      55.866  55.489  70.255  1.00  1.26              
ATOM   1748  C   VAL A 112      57.001  58.648  67.687  1.00  1.26              
ATOM   1749  O   VAL A 112      57.564  59.713  67.966  1.00  1.26              
ATOM   1750  N   SER A 113      56.765  58.278  66.429  1.00  1.10              
ATOM   1751  H   SER A 113      56.330  57.381  66.265  1.00  1.10              
ATOM   1752  CA  SER A 113      57.096  59.130  65.288  1.00  1.10              
ATOM   1753  HA  SER A 113      58.165  59.344  65.311  1.00  1.10              
ATOM   1754  CB  SER A 113      56.780  58.421  63.974  1.00  1.10              
ATOM   1755  HB1 SER A 113      57.145  59.046  63.167  1.00  1.10              
ATOM   1756  HB2 SER A 113      55.704  58.289  63.859  1.00  1.10              
ATOM   1757  OG  SER A 113      57.421  57.171  63.883  1.00  1.10              
ATOM   1758  HG  SER A 113      56.962  56.544  64.471  1.00  1.10              
ATOM   1759  C   SER A 113      56.347  60.461  65.294  1.00  1.10              
ATOM   1760  O   SER A 113      56.889  61.458  64.829  1.00  1.10              
ATOM   1761  N   LEU A 114      55.126  60.511  65.826  1.00  1.15              
ATOM   1762  H   LEU A 114      54.676  59.639  66.077  1.00  1.15              
ATOM   1763  CA  LEU A 114      54.379  61.747  66.018  1.00  1.15              
ATOM   1764  HA  LEU A 114      54.391  62.298  65.082  1.00  1.15              
ATOM   1765  CB  LEU A 114      52.915  61.425  66.341  1.00  1.15              
ATOM   1766  HB1 LEU A 114      52.859  61.032  67.355  1.00  1.15              
ATOM   1767  HB2 LEU A 114      52.554  60.654  65.659  1.00  1.15              
ATOM   1768  CG  LEU A 114      51.993  62.653  66.230  1.00  1.15              
ATOM   1769  HG  LEU A 114      52.428  63.502  66.756  1.00  1.15              
ATOM   1770  CD1 LEU A 114      51.727  63.058  64.776  1.00  1.15              
ATOM   1771 1HD1 LEU A 114      51.004  63.872  64.750  1.00  1.15              
ATOM   1772 2HD1 LEU A 114      52.650  63.412  64.315  1.00  1.15              
ATOM   1773 3HD1 LEU A 114      51.342  62.210  64.211  1.00  1.15              
ATOM   1774  CD2 LEU A 114      50.672  62.305  66.914  1.00  1.15              
ATOM   1775 1HD2 LEU A 114      49.926  63.072  66.707  1.00  1.15              
ATOM   1776 2HD2 LEU A 114      50.319  61.334  66.577  1.00  1.15              
ATOM   1777 3HD2 LEU A 114      50.833  62.264  67.992  1.00  1.15              
ATOM   1778  C   LEU A 114      55.015  62.624  67.097  1.00  1.15              
ATOM   1779  O   LEU A 114      55.224  63.803  66.849  1.00  1.15              
ATOM   1780  N   ALA A 115      55.407  62.061  68.242  1.00  1.30              
ATOM   1781  H   ALA A 115      55.182  61.087  68.416  1.00  1.30              
ATOM   1782  CA  ALA A 115      56.145  62.809  69.254  1.00  1.30              
ATOM   1783  HA  ALA A 115      55.506  63.620  69.606  1.00  1.30              
ATOM   1784  CB  ALA A 115      56.435  61.892  70.449  1.00  1.30              
ATOM   1785  HB1 ALA A 115      55.501  61.483  70.837  1.00  1.30              
ATOM   1786  HB2 ALA A 115      57.087  61.071  70.152  1.00  1.30              
ATOM   1787  HB3 ALA A 115      56.924  62.466  71.238  1.00  1.30              
ATOM   1788  C   ALA A 115      57.426  63.471  68.687  1.00  1.30              
ATOM   1789  O   ALA A 115      57.648  64.685  68.821  1.00  1.30              
ATOM   1790  N   GLY A 116      58.227  62.675  67.970  1.00  1.24              
ATOM   1791  H   GLY A 116      57.990  61.689  67.919  1.00  1.24              
ATOM   1792  CA  GLY A 116      59.444  63.142  67.304  1.00  1.24              
ATOM   1793  HA1 GLY A 116      59.929  62.288  66.834  1.00  1.24              
ATOM   1794  HA2 GLY A 116      60.121  63.552  68.054  1.00  1.24              
ATOM   1795  C   GLY A 116      59.223  64.202  66.234  1.00  1.24              
ATOM   1796  O   GLY A 116      59.904  65.227  66.231  1.00  1.24              
ATOM   1797  N   SER A 117      58.259  63.982  65.340  1.00  1.07              
ATOM   1798  H   SER A 117      57.741  63.113  65.399  1.00  1.07              
ATOM   1799  CA  SER A 117      57.868  64.958  64.323  1.00  1.07              
ATOM   1800  HA  SER A 117      58.785  65.246  63.811  1.00  1.07              
ATOM   1801  CB  SER A 117      56.985  64.339  63.227  1.00  1.07              
ATOM   1802  HB1 SER A 117      57.579  63.599  62.689  1.00  1.07              
ATOM   1803  HB2 SER A 117      56.689  65.098  62.511  1.00  1.07              
ATOM   1804  OG  SER A 117      55.836  63.698  63.716  1.00  1.07              
ATOM   1805  HG  SER A 117      56.134  62.908  64.202  1.00  1.07              
ATOM   1806  C   SER A 117      57.348  66.258  64.939  1.00  1.07              
ATOM   1807  O   SER A 117      57.626  67.324  64.404  1.00  1.07              
ATOM   1808  N   VAL A 118      56.724  66.218  66.113  1.00  1.30              
ATOM   1809  H   VAL A 118      56.478  65.308  66.493  1.00  1.30              
ATOM   1810  CA  VAL A 118      56.237  67.407  66.812  1.00  1.30              
ATOM   1811  HA  VAL A 118      55.807  68.078  66.067  1.00  1.30              
ATOM   1812  CB  VAL A 118      55.086  67.024  67.771  1.00  1.30              
ATOM   1813  HB  VAL A 118      55.374  66.146  68.349  1.00  1.30              
ATOM   1814  CG1 VAL A 118      54.696  68.131  68.759  1.00  1.30              
ATOM   1815 1HG1 VAL A 118      53.820  67.828  69.332  1.00  1.30              
ATOM   1816 2HG1 VAL A 118      55.510  68.312  69.461  1.00  1.30              
ATOM   1817 3HG1 VAL A 118      54.472  69.052  68.220  1.00  1.30              
ATOM   1818  CG2 VAL A 118      53.819  66.700  66.963  1.00  1.30              
ATOM   1819 1HG2 VAL A 118      53.044  66.322  67.629  1.00  1.30              
ATOM   1820 2HG2 VAL A 118      53.454  67.595  66.458  1.00  1.30              
ATOM   1821 3HG2 VAL A 118      54.026  65.939  66.211  1.00  1.30              
ATOM   1822  C   VAL A 118      57.321  68.216  67.507  1.00  1.30              
ATOM   1823  O   VAL A 118      57.258  69.435  67.408  1.00  1.30              
ATOM   1824  N   TYR A 119      58.336  67.623  68.150  1.00  1.35              
ATOM   1825  H   TYR A 119      58.341  66.615  68.275  1.00  1.35              
ATOM   1826  CA  TYR A 119      59.452  68.460  68.653  1.00  1.35              
ATOM   1827  HA  TYR A 119      59.026  69.373  69.061  1.00  1.35              
ATOM   1828  CB  TYR A 119      60.169  67.750  69.808  1.00  1.35              
ATOM   1829  HB1 TYR A 119      60.749  66.916  69.409  1.00  1.35              
ATOM   1830  HB2 TYR A 119      59.419  67.337  70.484  1.00  1.35              
ATOM   1831  CG  TYR A 119      61.067  68.665  70.630  1.00  1.35              
ATOM   1832  CD1 TYR A 119      60.515  69.773  71.308  1.00  1.35              
ATOM   1833  HD1 TYR A 119      59.455  69.978  71.247  1.00  1.35              
ATOM   1834  CE1 TYR A 119      61.340  70.628  72.064  1.00  1.35              
ATOM   1835  HE1 TYR A 119      60.927  71.486  72.577  1.00  1.35              
ATOM   1836  CZ  TYR A 119      62.721  70.374  72.157  1.00  1.35              
ATOM   1837  OH  TYR A 119      63.515  71.193  72.896  1.00  1.35              
ATOM   1838  HH  TYR A 119      64.431  70.921  72.872  1.00  1.35              
ATOM   1839  CE2 TYR A 119      63.275  69.258  71.489  1.00  1.35              
ATOM   1840  HE2 TYR A 119      64.331  69.056  71.560  1.00  1.35              
ATOM   1841  CD2 TYR A 119      62.450  68.411  70.722  1.00  1.35              
ATOM   1842  HD2 TYR A 119      62.879  67.567  70.199  1.00  1.35              
ATOM   1843  C   TYR A 119      60.424  68.879  67.543  1.00  1.35              
ATOM   1844  O   TYR A 119      61.083  69.901  67.679  1.00  1.35              
ATOM   1845  N   LEU A 120      60.484  68.167  66.413  1.00  1.23              
ATOM   1846  H   LEU A 120      60.015  67.268  66.376  1.00  1.23              
ATOM   1847  CA  LEU A 120      61.151  68.658  65.201  1.00  1.23              
ATOM   1848  HA  LEU A 120      62.168  68.960  65.455  1.00  1.23              
ATOM   1849  CB  LEU A 120      61.219  67.492  64.189  1.00  1.23              
ATOM   1850  HB1 LEU A 120      60.227  67.052  64.112  1.00  1.23              
ATOM   1851  HB2 LEU A 120      61.883  66.730  64.598  1.00  1.23              
ATOM   1852  CG  LEU A 120      61.677  67.833  62.754  1.00  1.23              
ATOM   1853  HG  LEU A 120      60.957  68.511  62.296  1.00  1.23              
ATOM   1854  CD1 LEU A 120      63.065  68.468  62.690  1.00  1.23              
ATOM   1855 1HD1 LEU A 120      63.353  68.623  61.651  1.00  1.23              
ATOM   1856 2HD1 LEU A 120      63.059  69.435  63.191  1.00  1.23              
ATOM   1857 3HD1 LEU A 120      63.796  67.820  63.174  1.00  1.23              
ATOM   1858  CD2 LEU A 120      61.718  66.547  61.919  1.00  1.23              
ATOM   1859 1HD2 LEU A 120      61.989  66.783  60.889  1.00  1.23              
ATOM   1860 2HD2 LEU A 120      62.442  65.847  62.335  1.00  1.23              
ATOM   1861 3HD2 LEU A 120      60.732  66.083  61.919  1.00  1.23              
ATOM   1862  C   LEU A 120      60.445  69.881  64.613  1.00  1.23              
ATOM   1863  O   LEU A 120      61.104  70.864  64.296  1.00  1.23              
ATOM   1864  N   ALA A 121      59.120  69.847  64.479  1.00  1.30              
ATOM   1865  H   ALA A 121      58.629  68.984  64.687  1.00  1.30              
ATOM   1866  CA  ALA A 121      58.323  70.982  64.020  1.00  1.30              
ATOM   1867  HA  ALA A 121      58.718  71.332  63.066  1.00  1.30              
ATOM   1868  CB  ALA A 121      56.883  70.507  63.802  1.00  1.30              
ATOM   1869  HB1 ALA A 121      56.271  71.335  63.448  1.00  1.30              
ATOM   1870  HB2 ALA A 121      56.873  69.719  63.050  1.00  1.30              
ATOM   1871  HB3 ALA A 121      56.464  70.124  64.733  1.00  1.30              
ATOM   1872  C   ALA A 121      58.381  72.157  65.005  1.00  1.30              
ATOM   1873  O   ALA A 121      58.418  73.319  64.604  1.00  1.30              
ATOM   1874  N   TRP A 122      58.446  71.854  66.301  1.00  1.39              
ATOM   1875  H   TRP A 122      58.295  70.890  66.577  1.00  1.39              
ATOM   1876  CA  TRP A 122      58.636  72.839  67.350  1.00  1.39              
ATOM   1877  HA  TRP A 122      57.879  73.610  67.216  1.00  1.39              
ATOM   1878  CB  TRP A 122      58.447  72.225  68.744  1.00  1.39              
ATOM   1879  HB1 TRP A 122      59.264  71.534  68.942  1.00  1.39              
ATOM   1880  HB2 TRP A 122      57.510  71.667  68.764  1.00  1.39              
ATOM   1881  CG  TRP A 122      58.413  73.238  69.847  1.00  1.39              
ATOM   1882  CD1 TRP A 122      57.298  73.840  70.319  1.00  1.39              
ATOM   1883  HD1 TRP A 122      56.293  73.634  69.970  1.00  1.39              
ATOM   1884  NE1 TRP A 122      57.644  74.791  71.258  1.00  1.39              
ATOM   1885  HE1 TRP A 122      56.977  75.399  71.711  1.00  1.39              
ATOM   1886  CE2 TRP A 122      59.009  74.844  71.448  1.00  1.39              
ATOM   1887  CZ2 TRP A 122      59.830  75.638  72.262  1.00  1.39              
ATOM   1888  HZ2 TRP A 122      59.401  76.398  72.897  1.00  1.39              
ATOM   1889  CH2 TRP A 122      61.220  75.434  72.234  1.00  1.39              
ATOM   1890  HH2 TRP A 122      61.871  76.039  72.849  1.00  1.39              
ATOM   1891  CZ3 TRP A 122      61.765  74.437  71.404  1.00  1.39              
ATOM   1892  HZ3 TRP A 122      62.833  74.274  71.397  1.00  1.39              
ATOM   1893  CE3 TRP A 122      60.930  73.654  70.584  1.00  1.39              
ATOM   1894  HE3 TRP A 122      61.362  72.892  69.954  1.00  1.39              
ATOM   1895  CD2 TRP A 122      59.530  73.840  70.577  1.00  1.39              
ATOM   1896  C   TRP A 122      59.995  73.527  67.248  1.00  1.39              
ATOM   1897  O   TRP A 122      60.069  74.747  67.321  1.00  1.39              
ATOM   1898  N   ILE A 123      61.068  72.767  67.020  1.00  1.43              
ATOM   1899  H   ILE A 123      60.951  71.758  67.018  1.00  1.43              
ATOM   1900  CA  ILE A 123      62.413  73.314  66.823  1.00  1.43              
ATOM   1901  HA  ILE A 123      62.640  73.949  67.678  1.00  1.43              
ATOM   1902  CB  ILE A 123      63.467  72.172  66.757  1.00  1.43              
ATOM   1903  HB  ILE A 123      63.052  71.365  66.152  1.00  1.43              
ATOM   1904  CG2 ILE A 123      64.803  72.600  66.101  1.00  1.43              
ATOM   1905 1HG2 ILE A 123      65.498  71.765  66.065  1.00  1.43              
ATOM   1906 2HG2 ILE A 123      64.644  72.921  65.072  1.00  1.43              
ATOM   1907 3HG2 ILE A 123      65.258  73.415  66.663  1.00  1.43              
ATOM   1908  CG1 ILE A 123      63.750  71.631  68.177  1.00  1.43              
ATOM   1909 1HG1 ILE A 123      62.813  71.516  68.720  1.00  1.43              
ATOM   1910 2HG1 ILE A 123      64.359  72.351  68.726  1.00  1.43              
ATOM   1911  CD1 ILE A 123      64.457  70.268  68.188  1.00  1.43              
ATOM   1912  HD1 ILE A 123      65.422  70.324  67.691  1.00  1.43              
ATOM   1913  HD2 ILE A 123      64.626  69.959  69.217  1.00  1.43              
ATOM   1914  HD3 ILE A 123      63.837  69.523  67.689  1.00  1.43              
ATOM   1915  C   ILE A 123      62.480  74.185  65.590  1.00  1.43              
ATOM   1916  O   ILE A 123      63.053  75.268  65.718  1.00  1.43              
ATOM   1917  N   LEU A 124      61.876  73.740  64.467  1.00  1.29              
ATOM   1918  H   LEU A 124      61.460  72.816  64.486  1.00  1.29              
ATOM   1919  CA  LEU A 124      61.681  74.569  63.275  1.00  1.29              
ATOM   1920  HA  LEU A 124      62.655  74.789  62.836  1.00  1.29              
ATOM   1921  CB  LEU A 124      60.778  73.948  62.185  1.00  1.29              
ATOM   1922  HB1 LEU A 124      60.618  74.727  61.437  1.00  1.29              
ATOM   1923  HB2 LEU A 124      59.806  73.705  62.605  1.00  1.29              
ATOM   1924  CG  LEU A 124      61.275  72.706  61.444  1.00  1.29              
ATOM   1925  HG  LEU A 124      61.263  71.850  62.105  1.00  1.29              
ATOM   1926  CD1 LEU A 124      60.322  72.419  60.280  1.00  1.29              
ATOM   1927 1HD1 LEU A 124      60.596  71.485  59.795  1.00  1.29              
ATOM   1928 2HD1 LEU A 124      59.303  72.327  60.659  1.00  1.29              
ATOM   1929 3HD1 LEU A 124      60.358  73.236  59.557  1.00  1.29              
ATOM   1930  CD2 LEU A 124      62.683  72.856  60.888  1.00  1.29              
ATOM   1931 1HD2 LEU A 124      62.933  71.955  60.332  1.00  1.29              
ATOM   1932 2HD2 LEU A 124      62.736  73.730  60.240  1.00  1.29              
ATOM   1933 3HD2 LEU A 124      63.391  72.968  61.708  1.00  1.29              
ATOM   1934  C   LEU A 124      61.121  75.915  63.740  1.00  1.29              
ATOM   1935  O   LEU A 124      61.864  76.878  63.953  1.00  1.29              
ATOM   1936  N   PHE A 125      59.814  75.922  64.004  1.00  1.40              
ATOM   1937  H   PHE A 125      59.316  75.040  63.953  1.00  1.40              
ATOM   1938  CA  PHE A 125      59.013  77.132  64.094  1.00  1.40              
ATOM   1939  HA  PHE A 125      59.252  77.746  63.225  1.00  1.40              
ATOM   1940  CB  PHE A 125      57.527  76.752  64.007  1.00  1.40              
ATOM   1941  HB1 PHE A 125      56.936  77.666  63.928  1.00  1.40              
ATOM   1942  HB2 PHE A 125      57.251  76.259  64.940  1.00  1.40              
ATOM   1943  CG  PHE A 125      57.157  75.836  62.840  1.00  1.40              
ATOM   1944  CD1 PHE A 125      56.202  74.819  63.030  1.00  1.40              
ATOM   1945  HD1 PHE A 125      55.725  74.709  63.993  1.00  1.40              
ATOM   1946  CE1 PHE A 125      55.890  73.927  61.987  1.00  1.40              
ATOM   1947  HE1 PHE A 125      55.159  73.147  62.142  1.00  1.40              
ATOM   1948  CZ  PHE A 125      56.537  74.044  60.744  1.00  1.40              
ATOM   1949  HZ  PHE A 125      56.306  73.353  59.946  1.00  1.40              
ATOM   1950  CE2 PHE A 125      57.485  75.060  60.544  1.00  1.40              
ATOM   1951  HE2 PHE A 125      57.990  75.146  59.592  1.00  1.40              
ATOM   1952  CD2 PHE A 125      57.784  75.962  61.581  1.00  1.40              
ATOM   1953  HD2 PHE A 125      58.519  76.734  61.409  1.00  1.40              
ATOM   1954  C   PHE A 125      59.341  78.023  65.302  1.00  1.40              
ATOM   1955  O   PHE A 125      58.956  79.192  65.299  1.00  1.40              
ATOM   1956  N   PHE A 126      60.078  77.511  66.299  1.00  1.49              
ATOM   1957  H   PHE A 126      60.296  76.521  66.270  1.00  1.49              
ATOM   1958  CA  PHE A 126      60.249  78.195  67.576  1.00  1.49              
ATOM   1959  HA  PHE A 126      60.025  79.248  67.417  1.00  1.49              
ATOM   1960  CB  PHE A 126      59.202  77.682  68.588  1.00  1.49              
ATOM   1961  HB1 PHE A 126      59.246  78.306  69.481  1.00  1.49              
ATOM   1962  HB2 PHE A 126      59.480  76.676  68.901  1.00  1.49              
ATOM   1963  CG  PHE A 126      57.759  77.680  68.112  1.00  1.49              
ATOM   1964  CD1 PHE A 126      57.076  76.463  67.944  1.00  1.49              
ATOM   1965  HD1 PHE A 126      57.587  75.539  68.155  1.00  1.49              
ATOM   1966  CE1 PHE A 126      55.743  76.450  67.495  1.00  1.49              
ATOM   1967  HE1 PHE A 126      55.229  75.509  67.358  1.00  1.49              
ATOM   1968  CZ  PHE A 126      55.088  77.660  67.209  1.00  1.49              
ATOM   1969  HZ  PHE A 126      54.068  77.652  66.855  1.00  1.49              
ATOM   1970  CE2 PHE A 126      55.766  78.881  67.379  1.00  1.49              
ATOM   1971  HE2 PHE A 126      55.271  79.813  67.147  1.00  1.49              
ATOM   1972  CD2 PHE A 126      57.097  78.891  67.833  1.00  1.49              
ATOM   1973  HD2 PHE A 126      57.622  79.830  67.941  1.00  1.49              
ATOM   1974  C   PHE A 126      61.629  78.208  68.244  1.00  1.49              
ATOM   1975  O   PHE A 126      61.766  78.919  69.246  1.00  1.49              
ATOM   1976  N   VAL A 127      62.658  77.523  67.728  1.00  1.50              
ATOM   1977  H   VAL A 127      62.503  76.891  66.951  1.00  1.50              
ATOM   1978  CA  VAL A 127      64.026  77.712  68.269  1.00  1.50              
ATOM   1979  HA  VAL A 127      64.064  78.713  68.695  1.00  1.50              
ATOM   1980  CB  VAL A 127      64.306  76.731  69.432  1.00  1.50              
ATOM   1981  HB  VAL A 127      63.353  76.473  69.894  1.00  1.50              
ATOM   1982  CG1 VAL A 127      64.975  75.420  68.999  1.00  1.50              
ATOM   1983 1HG1 VAL A 127      66.007  75.601  68.699  1.00  1.50              
ATOM   1984 2HG1 VAL A 127      64.959  74.709  69.825  1.00  1.50              
ATOM   1985 3HG1 VAL A 127      64.429  75.007  68.158  1.00  1.50              
ATOM   1986  CG2 VAL A 127      65.155  77.389  70.529  1.00  1.50              
ATOM   1987 1HG2 VAL A 127      65.260  76.706  71.371  1.00  1.50              
ATOM   1988 2HG2 VAL A 127      66.142  77.644  70.145  1.00  1.50              
ATOM   1989 3HG2 VAL A 127      64.660  78.296  70.877  1.00  1.50              
ATOM   1990  C   VAL A 127      65.133  77.735  67.221  1.00  1.50              
ATOM   1991  O   VAL A 127      66.263  78.085  67.567  1.00  1.50              
ATOM   1992  N   LEU A 128      64.831  77.440  65.949  1.00  1.46              
ATOM   1993  H   LEU A 128      63.931  77.027  65.734  1.00  1.46              
ATOM   1994  CA  LEU A 128      65.782  77.719  64.862  1.00  1.46              
ATOM   1995  HA  LEU A 128      66.617  78.288  65.267  1.00  1.46              
ATOM   1996  CB  LEU A 128      66.344  76.388  64.330  1.00  1.46              
ATOM   1997  HB1 LEU A 128      65.537  75.838  63.842  1.00  1.46              
ATOM   1998  HB2 LEU A 128      66.673  75.804  65.191  1.00  1.46              
ATOM   1999  CG  LEU A 128      67.530  76.507  63.351  1.00  1.46              
ATOM   2000  HG  LEU A 128      67.169  76.884  62.396  1.00  1.46              
ATOM   2001  CD1 LEU A 128      68.682  77.395  63.832  1.00  1.46              
ATOM   2002 1HD1 LEU A 128      69.516  77.338  63.134  1.00  1.46              
ATOM   2003 2HD1 LEU A 128      68.350  78.432  63.864  1.00  1.46              
ATOM   2004 3HD1 LEU A 128      69.006  77.094  64.829  1.00  1.46              
ATOM   2005  CD2 LEU A 128      68.133  75.116  63.138  1.00  1.46              
ATOM   2006 1HD2 LEU A 128      67.351  74.408  62.874  1.00  1.46              
ATOM   2007 2HD2 LEU A 128      68.867  75.162  62.334  1.00  1.46              
ATOM   2008 3HD2 LEU A 128      68.614  74.775  64.054  1.00  1.46              
ATOM   2009  C   LEU A 128      65.152  78.644  63.811  1.00  1.46              
ATOM   2010  O   LEU A 128      65.872  79.300  63.061  1.00  1.46              
ATOM   2011  N   TYR A 129      63.820  78.751  63.839  1.00  1.55              
ATOM   2012  H   TYR A 129      63.337  78.080  64.422  1.00  1.55              
ATOM   2013  CA  TYR A 129      62.902  79.619  63.090  1.00  1.55              
ATOM   2014  HA  TYR A 129      61.894  79.359  63.414  1.00  1.55              
ATOM   2015  CB  TYR A 129      63.121  81.087  63.487  1.00  1.55              
ATOM   2016  HB1 TYR A 129      62.292  81.683  63.103  1.00  1.55              
ATOM   2017  HB2 TYR A 129      64.035  81.449  63.015  1.00  1.55              
ATOM   2018  CG  TYR A 129      63.220  81.288  64.990  1.00  1.55              
ATOM   2019  CD1 TYR A 129      64.483  81.459  65.592  1.00  1.55              
ATOM   2020  HD1 TYR A 129      65.372  81.502  64.976  1.00  1.55              
ATOM   2021  CE1 TYR A 129      64.596  81.509  66.994  1.00  1.55              
ATOM   2022  HE1 TYR A 129      65.563  81.589  67.467  1.00  1.55              
ATOM   2023  CZ  TYR A 129      63.444  81.396  67.796  1.00  1.55              
ATOM   2024  OH  TYR A 129      63.561  81.357  69.148  1.00  1.55              
ATOM   2025  HH  TYR A 129      62.749  81.033  69.550  1.00  1.55              
ATOM   2026  CE2 TYR A 129      62.175  81.263  67.191  1.00  1.55              
ATOM   2027  HE2 TYR A 129      61.294  81.183  67.808  1.00  1.55              
ATOM   2028  CD2 TYR A 129      62.065  81.197  65.790  1.00  1.55              
ATOM   2029  HD2 TYR A 129      61.097  81.044  65.328  1.00  1.55              
ATOM   2030  C   TYR A 129      62.902  79.408  61.561  1.00  1.55              
ATOM   2031  O   TYR A 129      61.925  79.720  60.881  1.00  1.55              
ATOM   2032  N   ASP A 130      63.989  78.844  61.036  1.00  1.50              
ATOM   2033  H   ASP A 130      64.772  78.744  61.666  1.00  1.50              
ATOM   2034  CA  ASP A 130      64.164  78.313  59.691  1.00  1.50              
ATOM   2035  HA  ASP A 130      63.911  79.102  58.981  1.00  1.50              
ATOM   2036  CB  ASP A 130      65.680  78.008  59.514  1.00  1.50              
ATOM   2037  HB1 ASP A 130      65.996  77.407  60.363  1.00  1.50              
ATOM   2038  HB2 ASP A 130      66.217  78.954  59.597  1.00  1.50              
ATOM   2039  CG  ASP A 130      66.157  77.323  58.210  1.00  1.50              
ATOM   2040  OD1 ASP A 130      65.508  77.510  57.157  1.00  1.50              
ATOM   2041  OD2 ASP A 130      67.177  76.588  58.266  1.00  1.50              
ATOM   2042  C   ASP A 130      63.222  77.122  59.369  1.00  1.50              
ATOM   2043  O   ASP A 130      62.650  76.464  60.243  1.00  1.50              
ATOM   2044  N   PHE A 131      63.036  76.852  58.075  1.00  1.49              
ATOM   2045  H   PHE A 131      63.699  77.287  57.434  1.00  1.49              
ATOM   2046  CA  PHE A 131      61.775  76.376  57.503  1.00  1.49              
ATOM   2047  HA  PHE A 131      61.183  75.928  58.303  1.00  1.49              
ATOM   2048  CB  PHE A 131      61.006  77.611  56.991  1.00  1.49              
ATOM   2049  HB1 PHE A 131      61.410  77.916  56.024  1.00  1.49              
ATOM   2050  HB2 PHE A 131      61.176  78.442  57.679  1.00  1.49              
ATOM   2051  CG  PHE A 131      59.504  77.430  56.888  1.00  1.49              
ATOM   2052  CD1 PHE A 131      58.708  77.547  58.045  1.00  1.49              
ATOM   2053  HD1 PHE A 131      59.173  77.763  58.998  1.00  1.49              
ATOM   2054  CE1 PHE A 131      57.312  77.392  57.962  1.00  1.49              
ATOM   2055  HE1 PHE A 131      56.705  77.477  58.853  1.00  1.49              
ATOM   2056  CZ  PHE A 131      56.708  77.126  56.721  1.00  1.49              
ATOM   2057  HZ  PHE A 131      55.637  77.002  56.660  1.00  1.49              
ATOM   2058  CE2 PHE A 131      57.498  77.023  55.563  1.00  1.49              
ATOM   2059  HE2 PHE A 131      57.034  76.816  54.609  1.00  1.49              
ATOM   2060  CD2 PHE A 131      58.893  77.174  55.646  1.00  1.49              
ATOM   2061  HD2 PHE A 131      59.500  77.083  54.755  1.00  1.49              
ATOM   2062  C   PHE A 131      61.980  75.284  56.430  1.00  1.49              
ATOM   2063  O   PHE A 131      61.448  75.328  55.321  1.00  1.49              
ATOM   2064  N   CYS A 132      62.827  74.299  56.737  1.00  1.29              
ATOM   2065  H   CYS A 132      63.272  74.341  57.641  1.00  1.29              
ATOM   2066  CA  CYS A 132      63.271  73.302  55.766  1.00  1.29              
ATOM   2067  HA  CYS A 132      63.752  73.857  54.958  1.00  1.29              
ATOM   2068  CB  CYS A 132      64.349  72.427  56.403  1.00  1.29              
ATOM   2069  HB1 CYS A 132      63.908  71.875  57.232  1.00  1.29              
ATOM   2070  HB2 CYS A 132      65.153  73.064  56.772  1.00  1.29              
ATOM   2071  SG  CYS A 132      65.020  71.264  55.179  1.00  1.29              
ATOM   2072  HG  CYS A 132      65.728  70.529  56.048  1.00  1.29              
ATOM   2073  C   CYS A 132      62.171  72.447  55.123  1.00  1.29              
ATOM   2074  O   CYS A 132      61.535  71.635  55.790  1.00  1.29              
ATOM   2075  N   ILE A 133      62.052  72.535  53.795  1.00  1.35              
ATOM   2076  H   ILE A 133      62.551  73.286  53.342  1.00  1.35              
ATOM   2077  CA  ILE A 133      61.094  71.771  52.979  1.00  1.35              
ATOM   2078  HA  ILE A 133      60.093  72.057  53.304  1.00  1.35              
ATOM   2079  CB  ILE A 133      61.222  72.181  51.487  1.00  1.35              
ATOM   2080  HB  ILE A 133      62.251  72.004  51.169  1.00  1.35              
ATOM   2081  CG2 ILE A 133      60.295  71.343  50.583  1.00  1.35              
ATOM   2082 1HG2 ILE A 133      60.407  71.632  49.539  1.00  1.35              
ATOM   2083 2HG2 ILE A 133      60.540  70.283  50.642  1.00  1.35              
ATOM   2084 3HG2 ILE A 133      59.254  71.482  50.880  1.00  1.35              
ATOM   2085  CG1 ILE A 133      60.907  73.691  51.317  1.00  1.35              
ATOM   2086 1HG1 ILE A 133      61.538  74.275  51.987  1.00  1.35              
ATOM   2087 2HG1 ILE A 133      59.869  73.877  51.597  1.00  1.35              
ATOM   2088  CD1 ILE A 133      61.143  74.241  49.904  1.00  1.35              
ATOM   2089  HD1 ILE A 133      61.037  75.326  49.920  1.00  1.35              
ATOM   2090  HD2 ILE A 133      62.150  73.989  49.569  1.00  1.35              
ATOM   2091  HD3 ILE A 133      60.410  73.839  49.206  1.00  1.35              
ATOM   2092  C   ILE A 133      61.185  70.254  53.169  1.00  1.35              
ATOM   2093  O   ILE A 133      60.148  69.598  53.259  1.00  1.35              
ATOM   2094  N   VAL A 134      62.384  69.671  53.289  1.00  1.21              
ATOM   2095  H   VAL A 134      63.216  70.242  53.230  1.00  1.21              
ATOM   2096  CA  VAL A 134      62.515  68.232  53.598  1.00  1.21              
ATOM   2097  HA  VAL A 134      61.965  67.657  52.852  1.00  1.21              
ATOM   2098  CB  VAL A 134      63.991  67.778  53.563  1.00  1.21              
ATOM   2099  HB  VAL A 134      64.575  68.407  54.233  1.00  1.21              
ATOM   2100  CG1 VAL A 134      64.181  66.317  53.991  1.00  1.21              
ATOM   2101 1HG1 VAL A 134      65.212  66.006  53.828  1.00  1.21              
ATOM   2102 2HG1 VAL A 134      63.960  66.198  55.051  1.00  1.21              
ATOM   2103 3HG1 VAL A 134      63.522  65.672  53.414  1.00  1.21              
ATOM   2104  CG2 VAL A 134      64.563  67.910  52.147  1.00  1.21              
ATOM   2105 1HG2 VAL A 134      65.611  67.609  52.139  1.00  1.21              
ATOM   2106 2HG2 VAL A 134      64.004  67.278  51.455  1.00  1.21              
ATOM   2107 3HG2 VAL A 134      64.507  68.943  51.806  1.00  1.21              
ATOM   2108  C   VAL A 134      61.903  67.906  54.962  1.00  1.21              
ATOM   2109  O   VAL A 134      61.221  66.892  55.119  1.00  1.21              
ATOM   2110  N   CYS A 135      62.102  68.776  55.952  1.00  1.16              
ATOM   2111  H   CYS A 135      62.596  69.634  55.756  1.00  1.16              
ATOM   2112  CA  CYS A 135      61.578  68.593  57.300  1.00  1.16              
ATOM   2113  HA  CYS A 135      61.817  67.580  57.628  1.00  1.16              
ATOM   2114  CB  CYS A 135      62.287  69.551  58.271  1.00  1.16              
ATOM   2115  HB1 CYS A 135      61.902  69.380  59.279  1.00  1.16              
ATOM   2116  HB2 CYS A 135      62.087  70.587  57.995  1.00  1.16              
ATOM   2117  SG  CYS A 135      64.083  69.234  58.263  1.00  1.16              
ATOM   2118  HG  CYS A 135      64.377  69.864  59.408  1.00  1.16              
ATOM   2119  C   CYS A 135      60.047  68.713  57.363  1.00  1.16              
ATOM   2120  O   CYS A 135      59.380  67.922  58.025  1.00  1.16              
ATOM   2121  N   ILE A 136      59.483  69.655  56.606  1.00  1.18              
ATOM   2122  H   ILE A 136      60.099  70.299  56.120  1.00  1.18              
ATOM   2123  CA  ILE A 136      58.034  69.853  56.482  1.00  1.18              
ATOM   2124  HA  ILE A 136      57.603  69.869  57.486  1.00  1.18              
ATOM   2125  CB  ILE A 136      57.747  71.227  55.830  1.00  1.18              
ATOM   2126  HB  ILE A 136      58.288  71.278  54.883  1.00  1.18              
ATOM   2127  CG2 ILE A 136      56.245  71.416  55.543  1.00  1.18              
ATOM   2128 1HG2 ILE A 136      56.059  72.392  55.099  1.00  1.18              
ATOM   2129 2HG2 ILE A 136      55.891  70.667  54.834  1.00  1.18              
ATOM   2130 3HG2 ILE A 136      55.673  71.330  56.468  1.00  1.18              
ATOM   2131  CG1 ILE A 136      58.251  72.359  56.761  1.00  1.18              
ATOM   2132 1HG1 ILE A 136      59.257  72.137  57.113  1.00  1.18              
ATOM   2133 2HG1 ILE A 136      57.606  72.422  57.638  1.00  1.18              
ATOM   2134  CD1 ILE A 136      58.319  73.736  56.095  1.00  1.18              
ATOM   2135  HD1 ILE A 136      58.774  74.443  56.789  1.00  1.18              
ATOM   2136  HD2 ILE A 136      58.930  73.686  55.193  1.00  1.18              
ATOM   2137  HD3 ILE A 136      57.321  74.091  55.843  1.00  1.18              
ATOM   2138  C   ILE A 136      57.375  68.688  55.747  1.00  1.18              
ATOM   2139  O   ILE A 136      56.306  68.240  56.145  1.00  1.18              
ATOM   2140  N   THR A 137      58.033  68.136  54.728  1.00  1.17              
ATOM   2141  H   THR A 137      58.887  68.584  54.412  1.00  1.17              
ATOM   2142  CA  THR A 137      57.540  66.958  54.003  1.00  1.17              
ATOM   2143  HA  THR A 137      56.503  67.137  53.718  1.00  1.17              
ATOM   2144  CB  THR A 137      58.342  66.743  52.714  1.00  1.17              
ATOM   2145  HB  THR A 137      59.358  66.450  52.970  1.00  1.17              
ATOM   2146  CG2 THR A 137      57.711  65.685  51.810  1.00  1.17              
ATOM   2147 1HG2 THR A 137      58.272  65.621  50.877  1.00  1.17              
ATOM   2148 2HG2 THR A 137      57.730  64.712  52.298  1.00  1.17              
ATOM   2149 3HG2 THR A 137      56.679  65.956  51.585  1.00  1.17              
ATOM   2150  OG1 THR A 137      58.398  67.925  51.950  1.00  1.17              
ATOM   2151  HG1 THR A 137      59.007  68.542  52.385  1.00  1.17              
ATOM   2152  C   THR A 137      57.572  65.703  54.870  1.00  1.17              
ATOM   2153  O   THR A 137      56.605  64.950  54.883  1.00  1.17              
ATOM   2154  N   THR A 138      58.636  65.484  55.648  1.00  1.10              
ATOM   2155  H   THR A 138      59.412  66.135  55.610  1.00  1.10              
ATOM   2156  CA  THR A 138      58.700  64.343  56.581  1.00  1.10              
ATOM   2157  HA  THR A 138      58.389  63.458  56.026  1.00  1.10              
ATOM   2158  CB  THR A 138      60.130  64.047  57.070  1.00  1.10              
ATOM   2159  HB  THR A 138      60.081  63.410  57.954  1.00  1.10              
ATOM   2160  CG2 THR A 138      60.952  63.328  56.002  1.00  1.10              
ATOM   2161 1HG2 THR A 138      61.922  63.053  56.415  1.00  1.10              
ATOM   2162 2HG2 THR A 138      60.438  62.419  55.687  1.00  1.10              
ATOM   2163 3HG2 THR A 138      61.103  63.977  55.142  1.00  1.10              
ATOM   2164  OG1 THR A 138      60.845  65.212  57.383  1.00  1.10              
ATOM   2165  HG1 THR A 138      61.040  65.673  56.554  1.00  1.10              
ATOM   2166  C   THR A 138      57.708  64.428  57.743  1.00  1.10              
ATOM   2167  O   THR A 138      57.047  63.438  58.069  1.00  1.10              
ATOM   2168  N   TYR A 139      57.496  65.621  58.292  1.00  1.19              
ATOM   2169  H   TYR A 139      58.104  66.391  58.027  1.00  1.19              
ATOM   2170  CA  TYR A 139      56.398  65.915  59.209  1.00  1.19              
ATOM   2171  HA  TYR A 139      56.494  65.293  60.099  1.00  1.19              
ATOM   2172  CB  TYR A 139      56.521  67.392  59.624  1.00  1.19              
ATOM   2173  HB1 TYR A 139      56.485  68.024  58.738  1.00  1.19              
ATOM   2174  HB2 TYR A 139      57.493  67.547  60.096  1.00  1.19              
ATOM   2175  CG  TYR A 139      55.441  67.840  60.583  1.00  1.19              
ATOM   2176  CD1 TYR A 139      55.587  67.556  61.948  1.00  1.19              
ATOM   2177  HD1 TYR A 139      56.501  67.115  62.296  1.00  1.19              
ATOM   2178  CE1 TYR A 139      54.557  67.853  62.854  1.00  1.19              
ATOM   2179  HE1 TYR A 139      54.658  67.609  63.901  1.00  1.19              
ATOM   2180  CZ  TYR A 139      53.386  68.479  62.391  1.00  1.19              
ATOM   2181  OH  TYR A 139      52.382  68.735  63.266  1.00  1.19              
ATOM   2182  HH  TYR A 139      51.628  69.137  62.836  1.00  1.19              
ATOM   2183  CE2 TYR A 139      53.254  68.820  61.025  1.00  1.19              
ATOM   2184  HE2 TYR A 139      52.358  69.306  60.672  1.00  1.19              
ATOM   2185  CD2 TYR A 139      54.280  68.487  60.119  1.00  1.19              
ATOM   2186  HD2 TYR A 139      54.171  68.707  59.066  1.00  1.19              
ATOM   2187  C   TYR A 139      55.025  65.651  58.594  1.00  1.19              
ATOM   2188  O   TYR A 139      54.196  65.036  59.244  1.00  1.19              
ATOM   2189  N   ALA A 140      54.770  66.058  57.352  1.00  1.11              
ATOM   2190  H   ALA A 140      55.474  66.595  56.857  1.00  1.11              
ATOM   2191  CA  ALA A 140      53.485  65.855  56.697  1.00  1.11              
ATOM   2192  HA  ALA A 140      52.697  66.224  57.355  1.00  1.11              
ATOM   2193  CB  ALA A 140      53.454  66.683  55.405  1.00  1.11              
ATOM   2194  HB1 ALA A 140      52.477  66.584  54.930  1.00  1.11              
ATOM   2195  HB2 ALA A 140      53.629  67.735  55.636  1.00  1.11              
ATOM   2196  HB3 ALA A 140      54.223  66.333  54.715  1.00  1.11              
ATOM   2197  C   ALA A 140      53.196  64.378  56.414  1.00  1.11              
ATOM   2198  O   ALA A 140      52.071  63.915  56.617  1.00  1.11              
ATOM   2199  N   ILE A 141      54.221  63.622  56.012  1.00  1.03              
ATOM   2200  H   ILE A 141      55.099  64.090  55.802  1.00  1.03              
ATOM   2201  CA  ILE A 141      54.153  62.170  55.885  1.00  1.03              
ATOM   2202  HA  ILE A 141      53.323  61.929  55.220  1.00  1.03              
ATOM   2203  CB  ILE A 141      55.439  61.592  55.247  1.00  1.03              
ATOM   2204  HB  ILE A 141      56.299  61.936  55.824  1.00  1.03              
ATOM   2205  CG2 ILE A 141      55.413  60.051  55.264  1.00  1.03              
ATOM   2206 1HG2 ILE A 141      56.308  59.644  54.800  1.00  1.03              
ATOM   2207 2HG2 ILE A 141      55.369  59.674  56.282  1.00  1.03              
ATOM   2208 3HG2 ILE A 141      54.541  59.687  54.722  1.00  1.03              
ATOM   2209  CG1 ILE A 141      55.580  62.070  53.782  1.00  1.03              
ATOM   2210 1HG1 ILE A 141      55.327  63.125  53.704  1.00  1.03              
ATOM   2211 2HG1 ILE A 141      54.875  61.528  53.150  1.00  1.03              
ATOM   2212  CD1 ILE A 141      56.995  61.895  53.217  1.00  1.03              
ATOM   2213  HD1 ILE A 141      57.040  62.340  52.223  1.00  1.03              
ATOM   2214  HD2 ILE A 141      57.720  62.396  53.859  1.00  1.03              
ATOM   2215  HD3 ILE A 141      57.247  60.840  53.136  1.00  1.03              
ATOM   2216  C   ILE A 141      53.823  61.533  57.236  1.00  1.03              
ATOM   2217  O   ILE A 141      52.904  60.726  57.297  1.00  1.03              
ATOM   2218  N   ASN A 142      54.505  61.893  58.329  1.00  1.11              
ATOM   2219  H   ASN A 142      55.226  62.605  58.255  1.00  1.11              
ATOM   2220  CA  ASN A 142      54.220  61.262  59.626  1.00  1.11              
ATOM   2221  HA  ASN A 142      54.141  60.191  59.449  1.00  1.11              
ATOM   2222  CB  ASN A 142      55.368  61.481  60.634  1.00  1.11              
ATOM   2223  HB1 ASN A 142      54.965  61.822  61.588  1.00  1.11              
ATOM   2224  HB2 ASN A 142      56.036  62.262  60.273  1.00  1.11              
ATOM   2225  CG  ASN A 142      56.169  60.212  60.914  1.00  1.11              
ATOM   2226  OD1 ASN A 142      55.679  59.097  60.983  1.00  1.11              
ATOM   2227  ND2 ASN A 142      57.463  60.345  61.061  1.00  1.11              
ATOM   2228 1HD2 ASN A 142      57.889  61.245  60.975  1.00  1.11              
ATOM   2229 2HD2 ASN A 142      57.983  59.510  61.270  1.00  1.11              
ATOM   2230  C   ASN A 142      52.857  61.657  60.221  1.00  1.11              
ATOM   2231  O   ASN A 142      52.171  60.817  60.804  1.00  1.11              
ATOM   2232  N   VAL A 143      52.418  62.899  60.025  1.00  1.26              
ATOM   2233  H   VAL A 143      53.058  63.576  59.616  1.00  1.26              
ATOM   2234  CA  VAL A 143      51.074  63.357  60.393  1.00  1.26              
ATOM   2235  HA  VAL A 143      50.918  63.132  61.448  1.00  1.26              
ATOM   2236  CB  VAL A 143      50.919  64.882  60.227  1.00  1.26              
ATOM   2237  HB  VAL A 143      51.327  65.189  59.263  1.00  1.26              
ATOM   2238  CG1 VAL A 143      49.463  65.359  60.313  1.00  1.26              
ATOM   2239 1HG1 VAL A 143      49.421  66.448  60.283  1.00  1.26              
ATOM   2240 2HG1 VAL A 143      48.889  64.978  59.469  1.00  1.26              
ATOM   2241 3HG1 VAL A 143      49.011  65.007  61.241  1.00  1.26              
ATOM   2242  CG2 VAL A 143      51.678  65.592  61.354  1.00  1.26              
ATOM   2243 1HG2 VAL A 143      51.593  66.667  61.222  1.00  1.26              
ATOM   2244 2HG2 VAL A 143      51.264  65.319  62.324  1.00  1.26              
ATOM   2245 3HG2 VAL A 143      52.733  65.321  61.338  1.00  1.26              
ATOM   2246  C   VAL A 143      49.996  62.577  59.641  1.00  1.26              
ATOM   2247  O   VAL A 143      49.030  62.097  60.240  1.00  1.26              
ATOM   2248  N   SER A 144      50.218  62.352  58.348  1.00  1.17              
ATOM   2249  H   SER A 144      51.020  62.794  57.913  1.00  1.17              
ATOM   2250  CA  SER A 144      49.359  61.502  57.522  1.00  1.17              
ATOM   2251  HA  SER A 144      48.339  61.881  57.584  1.00  1.17              
ATOM   2252  CB  SER A 144      49.786  61.571  56.055  1.00  1.17              
ATOM   2253  HB1 SER A 144      49.102  60.965  55.460  1.00  1.17              
ATOM   2254  HB2 SER A 144      50.795  61.176  55.948  1.00  1.17              
ATOM   2255  OG  SER A 144      49.752  62.901  55.580  1.00  1.17              
ATOM   2256  HG  SER A 144      50.544  63.362  55.911  1.00  1.17              
ATOM   2257  C   SER A 144      49.334  60.045  57.996  1.00  1.17              
ATOM   2258  O   SER A 144      48.274  59.423  58.017  1.00  1.17              
ATOM   2259  N   LEU A 145      50.483  59.503  58.413  1.00  1.04              
ATOM   2260  H   LEU A 145      51.314  60.080  58.347  1.00  1.04              
ATOM   2261  CA  LEU A 145      50.636  58.139  58.919  1.00  1.04              
ATOM   2262  HA  LEU A 145      50.173  57.469  58.198  1.00  1.04              
ATOM   2263  CB  LEU A 145      52.126  57.756  59.055  1.00  1.04              
ATOM   2264  HB1 LEU A 145      52.209  56.881  59.703  1.00  1.04              
ATOM   2265  HB2 LEU A 145      52.656  58.566  59.550  1.00  1.04              
ATOM   2266  CG  LEU A 145      52.822  57.420  57.720  1.00  1.04              
ATOM   2267  HG  LEU A 145      52.656  58.218  57.001  1.00  1.04              
ATOM   2268  CD1 LEU A 145      54.328  57.247  57.927  1.00  1.04              
ATOM   2269 1HD1 LEU A 145      54.811  57.028  56.974  1.00  1.04              
ATOM   2270 2HD1 LEU A 145      54.745  58.165  58.336  1.00  1.04              
ATOM   2271 3HD1 LEU A 145      54.518  56.430  58.624  1.00  1.04              
ATOM   2272  CD2 LEU A 145      52.285  56.116  57.129  1.00  1.04              
ATOM   2273 1HD2 LEU A 145      52.853  55.867  56.234  1.00  1.04              
ATOM   2274 2HD2 LEU A 145      52.400  55.310  57.852  1.00  1.04              
ATOM   2275 3HD2 LEU A 145      51.242  56.227  56.843  1.00  1.04              
ATOM   2276  C   LEU A 145      49.876  57.895  60.224  1.00  1.04              
ATOM   2277  O   LEU A 145      49.224  56.850  60.379  1.00  1.04              
ATOM   2278  N   MET A 146      49.900  58.872  61.130  1.00  1.16              
ATOM   2279  H   MET A 146      50.509  59.670  60.964  1.00  1.16              
ATOM   2280  CA  MET A 146      48.993  58.903  62.274  1.00  1.16              
ATOM   2281  HA  MET A 146      49.140  57.995  62.858  1.00  1.16              
ATOM   2282  CB  MET A 146      49.346  60.102  63.171  1.00  1.16              
ATOM   2283  HB1 MET A 146      49.327  61.023  62.591  1.00  1.16              
ATOM   2284  HB2 MET A 146      50.369  59.963  63.524  1.00  1.16              
ATOM   2285  CG  MET A 146      48.442  60.257  64.404  1.00  1.16              
ATOM   2286  HG1 MET A 146      48.927  60.960  65.073  1.00  1.16              
ATOM   2287  HG2 MET A 146      48.389  59.297  64.918  1.00  1.16              
ATOM   2288  SD  MET A 146      46.747  60.875  64.163  1.00  1.16              
ATOM   2289  CE  MET A 146      47.084  62.531  63.497  1.00  1.16              
ATOM   2290  HE1 MET A 146      46.146  63.074  63.384  1.00  1.16              
ATOM   2291  HE2 MET A 146      47.731  63.078  64.183  1.00  1.16              
ATOM   2292  HE3 MET A 146      47.567  62.453  62.523  1.00  1.16              
ATOM   2293  C   MET A 146      47.544  58.925  61.824  1.00  1.16              
ATOM   2294  O   MET A 146      46.824  58.020  62.228  1.00  1.16              
ATOM   2295  N   TRP A 147      47.129  59.886  60.988  1.00  1.31              
ATOM   2296  H   TRP A 147      47.787  60.590  60.666  1.00  1.31              
ATOM   2297  CA  TRP A 147      45.712  60.036  60.652  1.00  1.31              
ATOM   2298  HA  TRP A 147      45.178  60.222  61.582  1.00  1.31              
ATOM   2299  CB  TRP A 147      45.493  61.246  59.742  1.00  1.31              
ATOM   2300  HB1 TRP A 147      45.909  61.035  58.755  1.00  1.31              
ATOM   2301  HB2 TRP A 147      46.040  62.094  60.155  1.00  1.31              
ATOM   2302  CG  TRP A 147      44.058  61.661  59.605  1.00  1.31              
ATOM   2303  CD1 TRP A 147      43.395  61.814  58.436  1.00  1.31              
ATOM   2304  HD1 TRP A 147      43.826  61.656  57.454  1.00  1.31              
ATOM   2305  NE1 TRP A 147      42.105  62.236  58.682  1.00  1.31              
ATOM   2306  HE1 TRP A 147      41.449  62.462  57.947  1.00  1.31              
ATOM   2307  CE2 TRP A 147      41.864  62.380  60.031  1.00  1.31              
ATOM   2308  CZ2 TRP A 147      40.742  62.799  60.763  1.00  1.31              
ATOM   2309  HZ2 TRP A 147      39.839  63.091  60.249  1.00  1.31              
ATOM   2310  CH2 TRP A 147      40.820  62.860  62.164  1.00  1.31              
ATOM   2311  HH2 TRP A 147      39.971  63.204  62.741  1.00  1.31              
ATOM   2312  CZ3 TRP A 147      42.015  62.498  62.813  1.00  1.31              
ATOM   2313  HZ3 TRP A 147      42.082  62.572  63.889  1.00  1.31              
ATOM   2314  CE3 TRP A 147      43.137  62.087  62.067  1.00  1.31              
ATOM   2315  HE3 TRP A 147      44.055  61.845  62.580  1.00  1.31              
ATOM   2316  CD2 TRP A 147      43.095  62.013  60.654  1.00  1.31              
ATOM   2317  C   TRP A 147      45.121  58.735  60.087  1.00  1.31              
ATOM   2318  O   TRP A 147      44.121  58.221  60.602  1.00  1.31              
ATOM   2319  N   LEU A 148      45.844  58.126  59.140  1.00  1.22              
ATOM   2320  H   LEU A 148      46.672  58.617  58.812  1.00  1.22              
ATOM   2321  CA  LEU A 148      45.591  56.793  58.594  1.00  1.22              
ATOM   2322  HA  LEU A 148      44.651  56.814  58.042  1.00  1.22              
ATOM   2323  CB  LEU A 148      46.736  56.401  57.633  1.00  1.22              
ATOM   2324  HB1 LEU A 148      46.694  55.326  57.452  1.00  1.22              
ATOM   2325  HB2 LEU A 148      47.683  56.607  58.133  1.00  1.22              
ATOM   2326  CG  LEU A 148      46.732  57.111  56.265  1.00  1.22              
ATOM   2327  HG  LEU A 148      46.537  58.175  56.401  1.00  1.22              
ATOM   2328  CD1 LEU A 148      48.097  56.939  55.591  1.00  1.22              
ATOM   2329 1HD1 LEU A 148      48.101  57.486  54.648  1.00  1.22              
ATOM   2330 2HD1 LEU A 148      48.878  57.353  56.227  1.00  1.22              
ATOM   2331 3HD1 LEU A 148      48.298  55.886  55.400  1.00  1.22              
ATOM   2332  CD2 LEU A 148      45.671  56.528  55.326  1.00  1.22              
ATOM   2333 1HD2 LEU A 148      45.642  57.110  54.404  1.00  1.22              
ATOM   2334 2HD2 LEU A 148      45.900  55.488  55.093  1.00  1.22              
ATOM   2335 3HD2 LEU A 148      44.691  56.581  55.793  1.00  1.22              
ATOM   2336  C   LEU A 148      45.442  55.715  59.689  1.00  1.22              
ATOM   2337  O   LEU A 148      44.469  54.961  59.696  1.00  1.22              
ATOM   2338  N   SER A 149      46.391  55.640  60.629  1.00  1.21              
ATOM   2339  H   SER A 149      47.132  56.333  60.615  1.00  1.21              
ATOM   2340  CA  SER A 149      46.395  54.625  61.704  1.00  1.21              
ATOM   2341  HA  SER A 149      46.303  53.642  61.244  1.00  1.21              
ATOM   2342  CB  SER A 149      47.756  54.706  62.418  1.00  1.21              
ATOM   2343  HB1 SER A 149      47.754  55.553  63.107  1.00  1.21              
ATOM   2344  HB2 SER A 149      48.516  54.893  61.666  1.00  1.21              
ATOM   2345  OG  SER A 149      48.140  53.528  63.114  1.00  1.21              
ATOM   2346  HG  SER A 149      48.980  53.735  63.551  1.00  1.21              
ATOM   2347  C   SER A 149      45.289  54.762  62.754  1.00  1.21              
ATOM   2348  O   SER A 149      44.835  53.782  63.347  1.00  1.21              
ATOM   2349  N   PHE A 150      44.827  55.990  62.952  1.00  1.42              
ATOM   2350  H   PHE A 150      45.322  56.740  62.472  1.00  1.42              
ATOM   2351  CA  PHE A 150      43.751  56.405  63.849  1.00  1.42              
ATOM   2352  HA  PHE A 150      43.641  55.673  64.646  1.00  1.42              
ATOM   2353  CB  PHE A 150      44.148  57.792  64.422  1.00  1.42              
ATOM   2354  HB1 PHE A 150      43.381  58.517  64.157  1.00  1.42              
ATOM   2355  HB2 PHE A 150      45.032  58.158  63.905  1.00  1.42              
ATOM   2356  CG  PHE A 150      44.456  57.937  65.908  1.00  1.42              
ATOM   2357  CD1 PHE A 150      44.750  56.838  66.745  1.00  1.42              
ATOM   2358  HD1 PHE A 150      44.745  55.826  66.370  1.00  1.42              
ATOM   2359  CE1 PHE A 150      45.105  57.048  68.089  1.00  1.42              
ATOM   2360  HE1 PHE A 150      45.339  56.205  68.726  1.00  1.42              
ATOM   2361  CZ  PHE A 150      45.191  58.352  68.605  1.00  1.42              
ATOM   2362  HZ  PHE A 150      45.489  58.509  69.634  1.00  1.42              
ATOM   2363  CE2 PHE A 150      44.903  59.449  67.780  1.00  1.42              
ATOM   2364  HE2 PHE A 150      44.995  60.454  68.172  1.00  1.42              
ATOM   2365  CD2 PHE A 150      44.539  59.241  66.438  1.00  1.42              
ATOM   2366  HD2 PHE A 150      44.382  60.097  65.797  1.00  1.42              
ATOM   2367  C   PHE A 150      42.389  56.465  63.142  1.00  1.42              
ATOM   2368  O   PHE A 150      41.401  56.864  63.768  1.00  1.42              
ATOM   2369  N   ARG A 151      42.338  56.074  61.861  1.00  1.59              
ATOM   2370  H   ARG A 151      43.230  55.925  61.400  1.00  1.59              
ATOM   2371  CA  ARG A 151      41.139  55.980  61.006  1.00  1.59              
ATOM   2372  HA  ARG A 151      40.282  56.349  61.570  1.00  1.59              
ATOM   2373  CB  ARG A 151      41.384  56.943  59.819  1.00  1.59              
ATOM   2374  HB1 ARG A 151      42.372  56.731  59.409  1.00  1.59              
ATOM   2375  HB2 ARG A 151      41.411  57.960  60.215  1.00  1.59              
ATOM   2376  CG  ARG A 151      40.426  56.936  58.622  1.00  1.59              
ATOM   2377  HG1 ARG A 151      40.596  56.012  58.074  1.00  1.59              
ATOM   2378  HG2 ARG A 151      40.707  57.755  57.960  1.00  1.59              
ATOM   2379  CD  ARG A 151      38.932  57.082  58.960  1.00  1.59              
ATOM   2380  HD1 ARG A 151      38.770  58.071  59.393  1.00  1.59              
ATOM   2381  HD2 ARG A 151      38.624  56.343  59.699  1.00  1.59              
ATOM   2382  NE  ARG A 151      38.097  56.939  57.752  1.00  1.59              
ATOM   2383  HE  ARG A 151      37.624  57.768  57.432  1.00  1.59              
ATOM   2384  CZ  ARG A 151      37.993  55.876  56.969  1.00  1.59              
ATOM   2385  NH1 ARG A 151      37.395  56.008  55.826  1.00  1.59              
ATOM   2386 1HH1 ARG A 151      37.059  56.901  55.530  1.00  1.59              
ATOM   2387 2HH1 ARG A 151      37.529  55.300  55.106  1.00  1.59              
ATOM   2388  NH2 ARG A 151      38.493  54.705  57.252  1.00  1.59              
ATOM   2389 1HH2 ARG A 151      38.921  54.548  58.157  1.00  1.59              
ATOM   2390 2HH2 ARG A 151      38.400  53.933  56.595  1.00  1.59              
ATOM   2391  C   ARG A 151      40.775  54.530  60.623  1.00  1.59              
ATOM   2392  O   ARG A 151      39.858  54.295  59.831  1.00  1.59              
ATOM   2393  N   LYS A 152      41.412  53.548  61.267  1.00  1.65              
ATOM   2394  H   LYS A 152      42.175  53.836  61.859  1.00  1.65              
ATOM   2395  CA  LYS A 152      40.799  52.236  61.555  1.00  1.65              
ATOM   2396  HA  LYS A 152      40.521  51.733  60.628  1.00  1.65              
ATOM   2397  CB  LYS A 152      41.779  51.372  62.383  1.00  1.65              
ATOM   2398  HB1 LYS A 152      41.368  50.365  62.475  1.00  1.65              
ATOM   2399  HB2 LYS A 152      41.794  51.801  63.386  1.00  1.65              
ATOM   2400  CG  LYS A 152      43.243  51.256  61.914  1.00  1.65              
ATOM   2401  HG1 LYS A 152      43.627  52.237  61.635  1.00  1.65              
ATOM   2402  HG2 LYS A 152      43.311  50.593  61.051  1.00  1.65              
ATOM   2403  CD  LYS A 152      44.085  50.704  63.082  1.00  1.65              
ATOM   2404  HD1 LYS A 152      43.837  49.654  63.241  1.00  1.65              
ATOM   2405  HD2 LYS A 152      43.824  51.256  63.988  1.00  1.65              
ATOM   2406  CE  LYS A 152      45.596  50.859  62.866  1.00  1.65              
ATOM   2407  HE1 LYS A 152      45.778  51.835  62.410  1.00  1.65              
ATOM   2408  HE2 LYS A 152      45.957  50.086  62.182  1.00  1.65              
ATOM   2409  NZ  LYS A 152      46.322  50.799  64.158  1.00  1.65              
ATOM   2410  HZ1 LYS A 152      47.298  51.027  64.025  1.00  1.65              
ATOM   2411  HZ2 LYS A 152      45.927  51.474  64.803  1.00  1.65              
ATOM   2412  HZ3 LYS A 152      46.266  49.869  64.567  1.00  1.65              
ATOM   2413  C   LYS A 152      39.561  52.429  62.443  1.00  1.65              
ATOM   2414  O   LYS A 152      39.493  53.384  63.219  1.00  1.65              
ATOM   2415  N   VAL A 153      38.665  51.444  62.459  1.00  1.93              
ATOM   2416  H   VAL A 153      38.783  50.690  61.800  1.00  1.93              
ATOM   2417  CA  VAL A 153      37.772  51.201  63.607  1.00  1.93              
ATOM   2418  HA  VAL A 153      37.416  52.153  64.000  1.00  1.93              
ATOM   2419  CB  VAL A 153      36.528  50.378  63.203  1.00  1.93              
ATOM   2420  HB  VAL A 153      36.835  49.397  62.839  1.00  1.93              
ATOM   2421  CG1 VAL A 153      35.561  50.200  64.383  1.00  1.93              
ATOM   2422 1HG1 VAL A 153      34.683  49.641  64.059  1.00  1.93              
ATOM   2423 2HG1 VAL A 153      36.041  49.635  65.183  1.00  1.93              
ATOM   2424 3HG1 VAL A 153      35.248  51.169  64.770  1.00  1.93              
ATOM   2425  CG2 VAL A 153      35.752  51.085  62.083  1.00  1.93              
ATOM   2426 1HG2 VAL A 153      34.855  50.513  61.840  1.00  1.93              
ATOM   2427 2HG2 VAL A 153      35.462  52.086  62.401  1.00  1.93              
ATOM   2428 3HG2 VAL A 153      36.361  51.154  61.182  1.00  1.93              
ATOM   2429  C   VAL A 153      38.576  50.513  64.702  1.00  1.93              
ATOM   2430  O   VAL A 153      38.628  49.290  64.788  1.00  1.93              
ATOM   2431  N   GLN A 154      39.283  51.325  65.483  1.00  1.95              
ATOM   2432  H   GLN A 154      39.256  52.314  65.287  1.00  1.95              
ATOM   2433  CA  GLN A 154      39.863  50.897  66.752  1.00  1.95              
ATOM   2434  HA  GLN A 154      40.547  50.062  66.586  1.00  1.95              
ATOM   2435  CB  GLN A 154      40.630  52.070  67.388  1.00  1.95              
ATOM   2436  HB1 GLN A 154      41.059  51.740  68.335  1.00  1.95              
ATOM   2437  HB2 GLN A 154      39.928  52.878  67.597  1.00  1.95              
ATOM   2438  CG  GLN A 154      41.758  52.606  66.491  1.00  1.95              
ATOM   2439  HG1 GLN A 154      41.362  52.879  65.514  1.00  1.95              
ATOM   2440  HG2 GLN A 154      42.511  51.830  66.358  1.00  1.95              
ATOM   2441  CD  GLN A 154      42.418  53.844  67.080  1.00  1.95              
ATOM   2442  OE1 GLN A 154      43.487  53.805  67.659  1.00  1.95              
ATOM   2443  NE2 GLN A 154      41.838  55.013  66.942  1.00  1.95              
ATOM   2444 1HE2 GLN A 154      40.886  55.066  66.583  1.00  1.95              
ATOM   2445 2HE2 GLN A 154      42.318  55.772  67.383  1.00  1.95              
ATOM   2446  C   GLN A 154      38.729  50.435  67.674  1.00  1.95              
ATOM   2447  O   GLN A 154      37.689  51.093  67.778  1.00  1.95              
ATOM   2448  N   GLU A 155      38.941  49.310  68.339  1.00  2.77              
ATOM   2449  H   GLU A 155      39.830  48.832  68.186  1.00  2.77              
ATOM   2450  CA  GLU A 155      38.005  48.694  69.273  1.00  2.77              
ATOM   2451  HA  GLU A 155      37.138  48.380  68.692  1.00  2.77              
ATOM   2452  CB  GLU A 155      38.663  47.416  69.853  1.00  2.77              
ATOM   2453  HB1 GLU A 155      38.609  46.628  69.101  1.00  2.77              
ATOM   2454  HB2 GLU A 155      38.055  47.086  70.696  1.00  2.77              
ATOM   2455  CG  GLU A 155      40.134  47.527  70.332  1.00  2.77              
ATOM   2456  HG1 GLU A 155      40.248  46.865  71.194  1.00  2.77              
ATOM   2457  HG2 GLU A 155      40.334  48.540  70.686  1.00  2.77              
ATOM   2458  CD  GLU A 155      41.183  47.126  69.269  1.00  2.77              
ATOM   2459  OE1 GLU A 155      41.915  46.123  69.477  1.00  2.77              
ATOM   2460  OE2 GLU A 155      41.291  47.805  68.224  1.00  2.77              
ATOM   2461  C   GLU A 155      37.515  49.653  70.362  1.00  2.77              
ATOM   2462  O   GLU A 155      38.300  50.420  70.925  1.00  2.77              
ATOM   2463  N   PRO A 156      36.191  49.656  70.597  1.00  2.50              
ATOM   2464  CD  PRO A 156      35.377  48.460  70.776  1.00  2.50              
ATOM   2465  HD1 PRO A 156      35.722  47.922  71.660  1.00  2.50              
ATOM   2466  HD2 PRO A 156      35.417  47.806  69.904  1.00  2.50              
ATOM   2467  CG  PRO A 156      33.941  48.947  70.998  1.00  2.50              
ATOM   2468  HG1 PRO A 156      33.438  48.373  71.778  1.00  2.50              
ATOM   2469  HG2 PRO A 156      33.387  48.883  70.061  1.00  2.50              
ATOM   2470  CB  PRO A 156      34.103  50.416  71.396  1.00  2.50              
ATOM   2471  HB1 PRO A 156      34.338  50.490  72.459  1.00  2.50              
ATOM   2472  HB2 PRO A 156      33.219  51.005  71.148  1.00  2.50              
ATOM   2473  CA  PRO A 156      35.314  50.823  70.558  1.00  2.50              
ATOM   2474  HA  PRO A 156      34.972  50.913  69.525  1.00  2.50              
ATOM   2475  C   PRO A 156      35.929  52.195  70.916  1.00  2.50              
ATOM   2476  O   PRO A 156      35.557  52.887  71.866  1.00  2.50              
ATOM   2477  N   GLN A 157      36.843  52.602  70.046  1.00  2.43              
ATOM   2478  H   GLN A 157      37.109  51.894  69.368  1.00  2.43              
ATOM   2479  CA  GLN A 157      37.544  53.862  69.887  1.00  2.43              
ATOM   2480  HA  GLN A 157      38.309  53.617  69.150  1.00  2.43              
ATOM   2481  CB  GLN A 157      36.613  54.873  69.186  1.00  2.43              
ATOM   2482  HB1 GLN A 157      36.083  55.447  69.947  1.00  2.43              
ATOM   2483  HB2 GLN A 157      35.861  54.340  68.602  1.00  2.43              
ATOM   2484  CG  GLN A 157      37.347  55.845  68.243  1.00  2.43              
ATOM   2485  HG1 GLN A 157      38.174  56.309  68.781  1.00  2.43              
ATOM   2486  HG2 GLN A 157      36.648  56.633  67.962  1.00  2.43              
ATOM   2487  CD  GLN A 157      37.878  55.216  66.947  1.00  2.43              
ATOM   2488  OE1 GLN A 157      39.058  55.276  66.640  1.00  2.43              
ATOM   2489  NE2 GLN A 157      37.043  54.637  66.113  1.00  2.43              
ATOM   2490 1HE2 GLN A 157      36.069  54.535  66.340  1.00  2.43              
ATOM   2491 2HE2 GLN A 157      37.433  54.313  65.245  1.00  2.43              
ATOM   2492  C   GLN A 157      38.362  54.472  71.046  1.00  2.43              
ATOM   2493  O   GLN A 157      39.560  54.753  70.889  1.00  2.43              
ATOM   2494  N   GLY A 158      37.733  54.797  72.175  1.00  2.78              
ATOM   2495  H   GLY A 158      36.777  54.468  72.283  1.00  2.78              
ATOM   2496  CA  GLY A 158      38.211  55.925  72.990  1.00  2.78              
ATOM   2497  HA1 GLY A 158      37.439  56.168  73.720  1.00  2.78              
ATOM   2498  HA2 GLY A 158      38.350  56.796  72.348  1.00  2.78              
ATOM   2499  C   GLY A 158      39.509  55.687  73.753  1.00  2.78              
ATOM   2500  O   GLY A 158      40.351  56.579  73.798  1.00  2.78              
ATOM   2501  N   LYS A 159      39.715  54.489  74.315  1.00  3.16              
ATOM   2502  H   LYS A 159      39.001  53.782  74.197  1.00  3.16              
ATOM   2503  CA  LYS A 159      40.931  54.175  75.085  1.00  3.16              
ATOM   2504  HA  LYS A 159      41.005  54.898  75.897  1.00  3.16              
ATOM   2505  CB  LYS A 159      40.809  52.756  75.687  1.00  3.16              
ATOM   2506  HB1 LYS A 159      40.461  52.072  74.910  1.00  3.16              
ATOM   2507  HB2 LYS A 159      40.055  52.772  76.476  1.00  3.16              
ATOM   2508  CG  LYS A 159      42.119  52.178  76.256  1.00  3.16              
ATOM   2509  HG1 LYS A 159      42.820  52.047  75.432  1.00  3.16              
ATOM   2510  HG2 LYS A 159      41.918  51.183  76.656  1.00  3.16              
ATOM   2511  CD  LYS A 159      42.758  53.030  77.371  1.00  3.16              
ATOM   2512  HD1 LYS A 159      42.307  52.751  78.325  1.00  3.16              
ATOM   2513  HD2 LYS A 159      42.559  54.090  77.218  1.00  3.16              
ATOM   2514  CE  LYS A 159      44.279  52.848  77.460  1.00  3.16              
ATOM   2515  HE1 LYS A 159      44.516  51.793  77.627  1.00  3.16              
ATOM   2516  HE2 LYS A 159      44.636  53.413  78.327  1.00  3.16              
ATOM   2517  NZ  LYS A 159      44.965  53.349  76.243  1.00  3.16              
ATOM   2518  HZ1 LYS A 159      44.977  52.680  75.488  1.00  3.16              
ATOM   2519  HZ2 LYS A 159      44.524  54.188  75.865  1.00  3.16              
ATOM   2520  HZ3 LYS A 159      45.930  53.609  76.441  1.00  3.16              
ATOM   2521  C   LYS A 159      42.195  54.345  74.242  1.00  3.16              
ATOM   2522  O   LYS A 159      43.152  54.987  74.692  1.00  3.16              
ATOM   2523  N   ALA A 160      42.200  53.771  73.042  1.00  3.76              
ATOM   2524  H   ALA A 160      41.375  53.282  72.728  1.00  3.76              
ATOM   2525  CA  ALA A 160      43.303  53.924  72.109  1.00  3.76              
ATOM   2526  HA  ALA A 160      44.238  53.644  72.597  1.00  3.76              
ATOM   2527  CB  ALA A 160      43.071  52.977  70.925  1.00  3.76              
ATOM   2528  HB1 ALA A 160      43.903  53.061  70.223  1.00  3.76              
ATOM   2529  HB2 ALA A 160      43.016  51.945  71.276  1.00  3.76              
ATOM   2530  HB3 ALA A 160      42.144  53.227  70.406  1.00  3.76              
ATOM   2531  C   ALA A 160      43.437  55.385  71.658  1.00  3.76              
ATOM   2532  O   ALA A 160      44.502  55.986  71.802  1.00  3.76              
ATOM   2533  N   LYS A 161      42.335  55.998  71.203  1.00  3.58              
ATOM   2534  H   LYS A 161      41.472  55.462  71.138  1.00  3.58              
ATOM   2535  CA  LYS A 161      42.372  57.356  70.635  1.00  3.58              
ATOM   2536  HA  LYS A 161      43.211  57.376  69.946  1.00  3.58              
ATOM   2537  CB  LYS A 161      41.085  57.570  69.815  1.00  3.58              
ATOM   2538  HB1 LYS A 161      40.285  57.926  70.468  1.00  3.58              
ATOM   2539  HB2 LYS A 161      40.778  56.614  69.388  1.00  3.58              
ATOM   2540  CG  LYS A 161      41.291  58.544  68.645  1.00  3.58              
ATOM   2541  HG1 LYS A 161      42.146  58.210  68.057  1.00  3.58              
ATOM   2542  HG2 LYS A 161      41.490  59.547  69.024  1.00  3.58              
ATOM   2543  CD  LYS A 161      40.050  58.585  67.743  1.00  3.58              
ATOM   2544  HD1 LYS A 161      39.200  58.933  68.332  1.00  3.58              
ATOM   2545  HD2 LYS A 161      39.830  57.582  67.380  1.00  3.58              
ATOM   2546  CE  LYS A 161      40.233  59.524  66.546  1.00  3.58              
ATOM   2547  HE1 LYS A 161      40.545  60.503  66.920  1.00  3.58              
ATOM   2548  HE2 LYS A 161      39.267  59.645  66.048  1.00  3.58              
ATOM   2549  NZ  LYS A 161      41.231  59.007  65.578  1.00  3.58              
ATOM   2550  HZ1 LYS A 161      41.355  59.647  64.804  1.00  3.58              
ATOM   2551  HZ2 LYS A 161      42.131  58.879  66.024  1.00  3.58              
ATOM   2552  HZ3 LYS A 161      40.955  58.110  65.176  1.00  3.58              
ATOM   2553  C   LYS A 161      42.648  58.502  71.626  1.00  3.58              
ATOM   2554  O   LYS A 161      42.895  59.625  71.196  1.00  3.58              
ATOM   2555  N   ARG A 162      42.660  58.240  72.938  1.00  3.01              
ATOM   2556  H   ARG A 162      42.278  57.346  73.223  1.00  3.01              
ATOM   2557  CA  ARG A 162      43.081  59.200  73.978  1.00  3.01              
ATOM   2558  HA  ARG A 162      43.389  60.117  73.476  1.00  3.01              
ATOM   2559  CB  ARG A 162      41.903  59.532  74.925  1.00  3.01              
ATOM   2560  HB1 ARG A 162      42.244  59.485  75.961  1.00  3.01              
ATOM   2561  HB2 ARG A 162      41.126  58.774  74.833  1.00  3.01              
ATOM   2562  CG  ARG A 162      41.257  60.915  74.701  1.00  3.01              
ATOM   2563  HG1 ARG A 162      40.511  61.061  75.483  1.00  3.01              
ATOM   2564  HG2 ARG A 162      40.734  60.909  73.743  1.00  3.01              
ATOM   2565  CD  ARG A 162      42.217  62.122  74.723  1.00  3.01              
ATOM   2566  HD1 ARG A 162      41.642  63.032  74.901  1.00  3.01              
ATOM   2567  HD2 ARG A 162      42.672  62.216  73.734  1.00  3.01              
ATOM   2568  NE  ARG A 162      43.298  61.965  75.716  1.00  3.01              
ATOM   2569  HE  ARG A 162      43.973  61.237  75.512  1.00  3.01              
ATOM   2570  CZ  ARG A 162      43.493  62.573  76.865  1.00  3.01              
ATOM   2571  NH1 ARG A 162      44.500  62.188  77.594  1.00  3.01              
ATOM   2572 1HH1 ARG A 162      45.077  61.432  77.257  1.00  3.01              
ATOM   2573 2HH1 ARG A 162      44.695  62.622  78.476  1.00  3.01              
ATOM   2574  NH2 ARG A 162      42.728  63.535  77.302  1.00  3.01              
ATOM   2575 1HH2 ARG A 162      41.959  63.840  76.732  1.00  3.01              
ATOM   2576 2HH2 ARG A 162      42.912  63.978  78.182  1.00  3.01              
ATOM   2577  C   ARG A 162      44.333  58.781  74.755  1.00  3.01              
ATOM   2578  O   ARG A 162      44.865  59.616  75.492  1.00  3.01              
ATOM   2579  N   HIS A 163      44.830  57.553  74.584  1.00  3.86              
ATOM   2580  H   HIS A 163      44.321  56.902  73.995  1.00  3.86              
ATOM   2581  CA  HIS A 163      46.143  57.130  75.090  1.00  3.86              
ATOM   2582  HA  HIS A 163      46.853  57.956  75.014  1.00  3.86              
ATOM   2583  CB  HIS A 163      46.007  56.725  76.569  1.00  3.86              
ATOM   2584  HB1 HIS A 163      45.144  56.071  76.685  1.00  3.86              
ATOM   2585  HB2 HIS A 163      45.819  57.619  77.166  1.00  3.86              
ATOM   2586  CG  HIS A 163      47.217  56.022  77.130  1.00  3.86              
ATOM   2587  ND1 HIS A 163      47.311  54.647  77.362  1.00  3.86              
ATOM   2588  CE1 HIS A 163      48.549  54.445  77.844  1.00  3.86              
ATOM   2589  HE1 HIS A 163      48.949  53.482  78.136  1.00  3.86              
ATOM   2590  NE2 HIS A 163      49.222  55.606  77.914  1.00  3.86              
ATOM   2591  HE2 HIS A 163      50.170  55.712  78.255  1.00  3.86              
ATOM   2592  CD2 HIS A 163      48.397  56.614  77.466  1.00  3.86              
ATOM   2593  HD2 HIS A 163      48.633  57.668  77.397  1.00  3.86              
ATOM   2594  C   HIS A 163      46.703  55.983  74.223  1.00  3.86              
ATOM   2595  O   HIS A 163      46.132  55.493  73.248  1.00  3.86              
TER
