# Supplementary material for: Multiplexed measurement of variant abundance and activity reveals VKOR topology, active site and human variant impact
Source: eLife. 2020 Sep 1;9:e58026. doi: 10.7554/eLife.58026 (PMC7462613; doi:10.7554/eLife.58026)
Supplement: Supplementary file 5. [file elife-58026-supp5.csv]

Position	Variant	Described in
5	W5*	(Oldenburg et al., 2004)
26	A26T	(Watzka et al., 2011)
26	A26P	(Bodin et al., 2008)
27	L27V	(Peoc’h et al., 2009)
28	H28Q	(Watzka et al., 2011)
29	V29L	(Oldenburg et al., 2004)
34	A34P	(Harrington et al., 2011)
36	D36Y	(Loebstein et al., 2007)
36	D36G	(Watzka et al., 2011)
41	A41S	(Rieder et al., 2005)
45	V45A	(Oldenburg et al., 2004)
52	S52W	(Watzka et al., 2011)
52	S52L	(Schmeits et al., 2010)
54	V54L	(Bodin et al., 2008; Harrington et al., 2008)
56	S56F	(Watzka et al., 2011)
58	R58G	(Oldenburg et al., 2004)
59	W59R	(Wilms et al., 2008)
59	W59L	(Watzka et al., 2011)
59	W59C	(Watzka et al., 2011)
66	V66M	(Oldenburg et al., 2004)
66	V66G	(Watzka et al., 2011)
68	H68Y	(Osman et al., 2006)
71	G71A	(Watzka et al., 2011)
77	N77Y	(Watzka et al., 2011)
77	N77S	(Watzka et al., 2011)
123	I123N	(Watzka et al., 2011)
128	L128R	(Oldenburg et al., 2004)
139	Y139H	(Watzka et al., 2011)
